# Supplementary material for: Ginkgolic Acid Inhibits VSMC Proliferation and Migration and Vascular Restenosis by Regulating Cell Cycle Progression and Cytoskeleton Rearrangement Through TCTN1
Source: Cells. 2025 Dec 3;14(23):1922. doi: 10.3390/cells14231922 (PMC12691368; doi:10.3390/cells14231922)
Supplement: Supplementary file 1 [file cells-14-01922-s001.zip › supplementary data/Table S1.csv]

Accession	Symbol	Protein Name	Entrez ID	Description	FC(TR1/Control)	Log2FC(TR1/Control)	P_value(TR1/Control)	Regulate	Significant	TR1	Control	C1	C2	C3	A1	A2	A3	GO Term	GO ID	KO ID	KO Name	Pathway ID	Pathway_defition	EggNOG ID	EggNOG_Functional Categories	Pfam ID	Domain	Domain Description	Subcellular Loc
Q8TBQ9	TMEM167A	Protein kish-A	153339	KISHA_HUMAN Protein kish-A OS=Homo sapiens OX=9606 GN=TMEM167A PE=1 SV=1	1.227	0.2951	0.0115	up	yes	5890.7516	4801.144	5076.888184	4361.745605	4964.79834	5896.338379	6072.916504	5703	BP:protein localization;BP:secretion by cell;BP:cellular macromolecule localization;BP:exocytosis;BP:constitutive secretory pathway;BP:nitrogen compound transport;BP:organic substance transport;BP:macromolecule localization;BP:transport;BP:export from cell;BP:protein secretion;BP:cellular process;BP:establishment of protein localization;BP:biological_process;BP:establishment of localization in ce…	GO:0008104;GO:0032940;GO:0070727;GO:0006887;GO:0045054;GO:0071705;GO:0071702;GO:0033036;GO:0006810;GO:0140352;GO:0009306;GO:0009987;GO:0045184;GO:0008150;GO:0051649;GO:0071692;GO:0051234;GO:0051179;GO:0051641;GO:0046903;GO:0046907;GO:0035592;GO:0015031;GO:0016192GO:0043227;GO:0043226;GO:0016020;GO:0031090;GO:0110165;GO:0005794;GO:0098588;GO:0043231;GO:0043229;GO:0000139;GO:0005575	------	------	------	------	ENOG4112243	S:Function unknown	PF06842.16	DUF1242	Protein of unknown function	ER
Q9Y4E6	WDR7	WD repeat-containing protein 7	23335	WDR7_HUMAN WD repeat-containing protein 7 OS=Homo sapiens OX=9606 GN=WDR7 PE=1 SV=2	1.268	0.3426	0.03647	up	yes	3060.4631	2413.9227	2620.736572	2111.703857	2509.327637	3099.106201	3282.723145	2799.559814	CC:cytoplasm;CC:cellular_component;CC:cellular anatomical entity	GO:0005737;GO:0005575;GO:0110165	K24738	WDR7	hsa04142	Lysosome	ENOG410Y2AE	S:Function unknown	PF00400.36;PF12894.11	WD40;ANAPC4_WD40	WD domain, G-beta repeat;Anaphase-promoting complex subunit 4 WD40 domain	cytoplasmic
Q9BW66	CINP	Cyclin-dependent kinase 2-interacting protein	51550	CINP_HUMAN Cyclin-dependent kinase 2-interacting protein OS=Homo sapiens OX=9606 GN=CINP PE=1 SV=1	1.889	0.9176	1.84E-05	up	yes	1511.2868	800.0183	817.8892822	775.4282227	806.7373955	1525.914812	1548.974365	1458.971245	BP:phosphorylation;BP:nucleic acid metabolic process;BP:cellular nitrogen compound metabolic process;BP:nitrogen compound metabolic process;BP:cell division;BP:organic cyclic compound metabolic process;BP:ribosomal large subunit biogenesis;BP:nucleobase-containing compound metabolic process;BP:cellular response to stimulus;BP:organic substance metabolic process;BP:DNA replication;BP:cellular comp…	GO:0016310;GO:0090304;GO:0034641;GO:0006807;GO:0051301;GO:1901360;GO:0042273;GO:0006139;GO:0051716;GO:0071704;GO:0006260;GO:0071840;GO:0022613;GO:0009987;GO:0006281;GO:0006725;GO:0006974;GO:0006950;GO:0008150;GO:0008152;GO:0046483;GO:0044238;GO:0007049;GO:0050896;GO:0044237;GO:0043170;GO:0006796;GO:0044085;GO:0033554;GO:0006793;GO:0006259GO:0043227;GO:0043226;GO:0005634;GO:0110165;GO:0043231;GO:0…	K26052	CINP	------	------	ENOG4111M0E	T:Signal transduction mechanisms	------	------	------	nuclear
P63316	TNNC1	Troponin C, slow skeletal and cardiac muscles	7134	TNNC1_HUMAN Troponin C, slow skeletal and cardiac muscles OS=Homo sapiens OX=9606 GN=TNNC1 PE=1 SV=1	4.016	2.006	0.01302	up	yes	1843.8165	459.1443	558.5275879	405.9426575	412.9627075	2257.317627	2062.241943	1211.889893	BP:diaphragm contraction;BP:regulation of cellular localization;BP:regulation of intracellular transport;BP:regulation of response to stimulus;BP:striated muscle contraction;BP:involuntary skeletal muscle contraction;BP:muscle system process;BP:respiratory system process;BP:regulation of localization;BP:anatomical structure morphogenesis;BP:regulation of muscle adaptation;BP:regulation of biologi…	GO:0002086;GO:0060341;GO:0032386;GO:0048583;GO:0006941;GO:0003011;GO:0003012;GO:0003016;GO:0032879;GO:0009653;GO:0043502;GO:0050789;GO:0043462;GO:1903115;GO:0044057;GO:0014883;GO:0060048;GO:0055010;GO:0065007;GO:0048729;GO:0051049;GO:0065009;GO:0032502;GO:0032501;GO:0006936;GO:0006937;GO:0055008;GO:0032972;GO:0032971;GO:0032970;GO:0050794;GO:0014733;GO:0008150;GO:0090257;GO:0051239;GO:0042221;GO:…	K05865	TNNC1	hsa04260;hsa04020;hsa05410;hsa04814;hsa05414;hsa04261	Cardiac muscle contraction;Calcium signaling pathway;Hypertrophic cardiomyopathy;Motor proteins;Dilated cardiomyopathy;Adrenergic signaling in cardiomyocytes	COG5126;COG5126;COG5126	D:Cell cycle control, cell division, chromosome partitioning;T:Signal transduction mechanisms;Z:Cytoskeleton	PF13499.10;PF00036.36;PF13833.10;PF13405.10;PF14658.10;PF13202.10;PF21008.1;PF12763.11	EF-hand_7;EF-hand_1;EF-hand_8;EF-hand_6;EF-hand_9;EF-hand_5;AIF-1;EF-hand_4	EF-hand domain pair;EF hand;EF-hand domain pair;EF-hand domain;EF-hand domain;EF hand;Allograft inflammatory factor 1;Cytoskeletal-regulatory complex EF hand	cytoplasmic
Q13432	UNC119	Protein unc-119 homolog A	9094	U119A_HUMAN Protein unc-119 homolog A OS=Homo sapiens OX=9606 GN=UNC119 PE=1 SV=1	1.234	0.3033	0.04049	up	yes	1125.0684	911.6383	1042.301025	844.0461426	848.5678101	1155.35376	1152.67981	1067.171753	BP:protein localization;BP:regulation of phosphate metabolic process;BP:regulation of primary metabolic process;BP:regulation of metabolic process;BP:regulation of transport;BP:signal transduction;BP:negative regulation of receptor-mediated endocytosis;BP:positive regulation of macromolecule metabolic process;BP:cellular macromolecule localization;BP:positive regulation of molecular function;BP:p…	GO:0008104;GO:0019220;GO:0080090;GO:0019222;GO:0051049;GO:0007165;GO:0048261;GO:0010604;GO:0070727;GO:0044093;GO:0048518;GO:0048519;GO:0033036;GO:0000910;GO:0051051;GO:0060255;GO:0045859;GO:0007601;GO:0007600;GO:0007602;GO:0045184;GO:0003008;GO:0042325;GO:0042327;GO:0016192;GO:0009605;GO:0050731;GO:0050730;GO:0098916;GO:0023052;GO:0009893;GO:0033674;GO:0044872;GO:0061640;GO:0050789;GO:0051347;GO:…	K23539	UNC119	------	------	ENOG410YJ3E	O:Posttranslational modification, protein turnover, chaperones	PF05351.15	GMP_PDE_delta	GMP-PDE, delta subunit	cytoplasmic
Q96PU5	NEDD4L	E3 ubiquitin-protein ligase NEDD4-like	23327	NED4L_HUMAN E3 ubiquitin-protein ligase NEDD4-like OS=Homo sapiens OX=9606 GN=NEDD4L PE=1 SV=2	1.236	0.3057	0.01869	up	yes	1026.5465	830.2071	835.8584595	909.5484009	745.2144165	1065.302002	1006.055786	1008.281677	BP:regulation of protein localization;BP:regulation of primary metabolic process;BP:regulation of metabolic process;BP:regulation of transport;BP:action potential;BP:regulation of ion transmembrane transport;BP:positive regulation of dendrite extension;BP:protein K48-linked ubiquitination;BP:regulation of endocytosis;BP:regulation of cell projection organization;BP:regulation of transmembrane tra…	GO:0032880;GO:0080090;GO:0019222;GO:0051049;GO:0001508;GO:0034765;GO:1903861;GO:0070936;GO:0030100;GO:0031344;GO:0034762;GO:0034763;GO:0009056;GO:0048869;GO:0070647;GO:0032413;GO:0032446;GO:0044092;GO:0048518;GO:0048519;GO:1902305;GO:1902306;GO:0051051;GO:0051050;GO:0060255;GO:1901379;GO:0030163;GO:0010975;GO:1901564;GO:0019538;GO:0016567;GO:2000009;GO:0022604;GO:0042391;GO:0009894;GO:0032410;GO:…	K13305	NEDD4L	hsa04530;hsa04960;hsa04144;hsa04120	Tight junction;Aldosterone-regulated sodium reabsorption;Endocytosis;Ubiquitin mediated proteolysis	COG5021	S:Function unknown	PF00632.29;PF00397.30;PF00168.34	HECT;WW;C2	HECT-domain;WW domain;C2 domain	cytoplasmic
Q96EL2	MRPS24	Small ribosomal subunit protein uS3m	64951	RT24_HUMAN Small ribosomal subunit protein uS3m OS=Homo sapiens OX=9606 GN=MRPS24 PE=1 SV=1	1.268	0.3426	0.04907	up	yes	1002.3873	790.3359	787.986145	782.0754395	800.9459839	883.5002441	1142.925415	980.7362671	BP:cellular biosynthetic process;BP:organic substance biosynthetic process;BP:cellular amide metabolic process;BP:peptide biosynthetic process;BP:organic substance metabolic process;BP:organonitrogen compound biosynthetic process;BP:mitochondrial translation;BP:amide biosynthetic process;BP:cellular nitrogen compound biosynthetic process;BP:cellular process;BP:biosynthetic process;BP:macromolecul…	GO:0044249;GO:1901576;GO:0043603;GO:0043043;GO:0071704;GO:1901566;GO:0032543;GO:0043604;GO:0044271;GO:0009987;GO:0009058;GO:0009059;GO:0008150;GO:0008152;GO:1901564;GO:0044238;GO:0019538;GO:0034641;GO:0044237;GO:0043170;GO:0006807;GO:0006518;GO:0006412GO:0015935;GO:1990904;GO:0043226;GO:0043229;GO:0043228;GO:0043227;GO:0031090;GO:0016020;GO:0005739;GO:0110165;GO:0000314;GO:0031966;GO:0044391;GO:0…	K17403	MRPS24	------	------	ENOG4111JJW	J:Translation, ribosomal structure and biogenesis	PF14955.10	MRP-S24	Mitochondrial ribosome subunit S24	mitochondrial
Q9Y623	MYH4	Myosin-4	4622	MYH4_HUMAN Myosin-4 OS=Homo sapiens OX=9606 GN=MYH4 PE=2 SV=2	4.464	2.158	0.01683	up	yes	1434.8271	321.4331	356.5345764	167.3724213	440.392334	1974.290161	1140.199707	1189.991577	BP:muscle system process;BP:small molecule metabolic process;BP:organic cyclic compound metabolic process;BP:ribonucleoside triphosphate metabolic process;BP:system process;BP:purine ribonucleoside triphosphate metabolic process;BP:muscle contraction;BP:ATP metabolic process;BP:muscle filament sliding;BP:actin filament-based movement;BP:heterocycle metabolic process;BP:organonitrogen compound met…	GO:0003012;GO:0044281;GO:1901360;GO:0009199;GO:0003008;GO:0009205;GO:0006936;GO:0046034;GO:0030049;GO:0030048;GO:0046483;GO:1901564;GO:0006163;GO:0019637;GO:0009141;GO:0009144;GO:0009150;GO:0008150;GO:0008152;GO:0006753;GO:0034641;GO:0009259;GO:0006139;GO:0033275;GO:0032501;GO:0009987;GO:0006725;GO:0055086;GO:1901135;GO:0006807;GO:0044237;GO:0072521;GO:0071704;GO:0030029;GO:0009117;GO:0044238;GO:…	K24220	MYH1s	hsa04814	Motor proteins	COG5022	O:Posttranslational modification, protein turnover, chaperones	PF00063.25;PF01576.23;PF02736.23	Myosin_head;Myosin_tail_1;Myosin_N	Myosin head;Myosin tail;Myosin N-terminal SH3-like domain	cytoplasmic
Q7Z7L7	ZER1	Protein zer-1 homolog	10444	ZER1_HUMAN Protein zer-1 homolog OS=Homo sapiens OX=9606 GN=ZER1 PE=1 SV=1	1.229	0.2975	0.009727	up	yes	917.7559	746.86	680.0579834	758.5167847	802.0053101	906.0700684	935.6714478	911.5261841	BP:positive regulation of catabolic process;BP:regulation of catabolic process;BP:positive regulation of proteasomal ubiquitin-dependent protein catabolic process;BP:regulation of primary metabolic process;BP:regulation of proteasomal ubiquitin-dependent protein catabolic process;BP:organonitrogen compound metabolic process;BP:metabolic process;BP:regulation of protein catabolic process;BP:nitrog…	GO:0009896;GO:0009894;GO:0032436;GO:0080090;GO:0032434;GO:1901564;GO:0008152;GO:0042176;GO:0006807;GO:0043170;GO:0050789;GO:0009893;GO:0019222;GO:0071704;GO:0051246;GO:0051247;GO:2000058;GO:1903052;GO:0065007;GO:1901800;GO:0048518;GO:0006508;GO:0044238;GO:0060255;GO:0061136;GO:1903050;GO:0008150;GO:0051171;GO:0051173;GO:0010604;GO:0051603;GO:0019538;GO:2000060;GO:0045862;GO:0045732;GO:0006515;GO:…	K10350	ZYG11	------	------	ENOG410XPSX	S:Function unknown	------	------	------	cytoplasmic
O75818	RPP40	Ribonuclease P protein subunit p40	10799	RPP40_HUMAN Ribonuclease P protein subunit p40 OS=Homo sapiens OX=9606 GN=RPP40 PE=1 SV=3	1.44	0.5261	0.01529	up	yes	980.9499	681.0773	602.4810791	729.755249	710.9955444	1093.215942	878.4169312	971.2169189	BP:RNA capping;BP:nucleic acid metabolic process;BP:cellular nitrogen compound metabolic process;BP:nitrogen compound metabolic process;BP:tRNA processing;BP:ncRNA metabolic process;BP:organic cyclic compound metabolic process;BP:ncRNA 5'-end processing;BP:nucleobase-containing compound metabolic process;BP:organic substance metabolic process;BP:tRNA 5'-leader removal;BP:endonucleolytic cleavage …	GO:0036260;GO:0090304;GO:0034641;GO:0006807;GO:0008033;GO:0034660;GO:1901360;GO:0034471;GO:0006139;GO:0071704;GO:0001682;GO:0000479;GO:0000966;GO:0006364;GO:0034470;GO:0044238;GO:0009987;GO:0006725;GO:0099116;GO:0008152;GO:0000447;GO:0046483;GO:0016070;GO:0016072;GO:0044237;GO:0043170;GO:0006399;GO:0008150;GO:0006396GO:0030681;GO:0043227;GO:0005732;GO:0005634;GO:0043226;GO:0005654;GO:0110165;GO:1…	K14530	RPP40	hsa03008	Ribosome biogenesis in eukaryotes	ENOG410ZDGJ	J:Translation, ribosomal structure and biogenesis	PF08584.15	Ribonuc_P_40	Ribonuclease P 40kDa	mitochondrial
Q8NAV1	PRPF38A	Pre-mRNA-splicing factor 38A	84950	PR38A_HUMAN Pre-mRNA-splicing factor 38A OS=Homo sapiens OX=9606 GN=PRPF38A PE=1 SV=1	1.209	0.2738	0.03175	up	yes	818.3705	677.1689	624.2126465	710.9136353	696.3803711	750.1499023	844.7295532	860.2320557	BP:nucleic acid metabolic process;BP:nitrogen compound metabolic process;BP:cellular metabolic process;BP:organic cyclic compound metabolic process;BP:nucleobase-containing compound metabolic process;BP:organic substance metabolic process;BP:RNA splicing;BP:mRNA metabolic process;BP:cellular process;BP:cellular aromatic compound metabolic process;BP:RNA splicing, via transesterification reactions…	GO:0090304;GO:0006807;GO:0044237;GO:1901360;GO:0006139;GO:0071704;GO:0008380;GO:0016071;GO:0009987;GO:0006725;GO:0000375;GO:0000377;GO:0008150;GO:0008152;GO:0046483;GO:0016070;GO:0044238;GO:0034641;GO:0000398;GO:0043170;GO:0006396;GO:0006397GO:0071005;GO:0043229;GO:0043227;GO:0043226;GO:0005634;GO:0005654;GO:0110165;GO:0071011;GO:0032991;GO:0043231;GO:1990904;GO:0005575;GO:0005681;GO:0005684	K12849	PRPF38A	hsa03040	Spliceosome	ENOG410XQ3F	A:RNA processing and modification	PF03371.19;PF12871.11	PRP38;PRP38_assoc	PRP38 family;Pre-mRNA-splicing factor 38-associated hydrophilic C-term	nuclear
O95989	NUDT3	Diphosphoinositol polyphosphate phosphohydrolase 1	11165	NUDT3_HUMAN Diphosphoinositol polyphosphate phosphohydrolase 1 OS=Homo sapiens OX=9606 GN=NUDT3 PE=1 SV=1	1.329	0.4103	0.01631	up	yes	849.1176	638.8687	629.8306274	618.8980103	667.8773193	759.2660522	853.7012939	934.3853149	BP:nucleotide catabolic process;BP:organophosphate catabolic process;BP:RNA decapping;BP:nucleotide metabolic process;BP:polyol metabolic process;BP:nucleic acid metabolic process;BP:cellular nitrogen compound metabolic process;BP:nitrogen compound metabolic process;BP:polyol catabolic process;BP:diphosphoinositol polyphosphate catabolic process;BP:inositol phosphate metabolic process;BP:organic …	GO:0009166;GO:0046434;GO:0110154;GO:0009117;GO:0019751;GO:0090304;GO:0034641;GO:0006807;GO:0046174;GO:0071544;GO:0043647;GO:1901360;GO:1901361;GO:1901575;GO:0015959;GO:1901615;GO:0071704;GO:1901908;GO:1901909;GO:0071545;GO:0044281;GO:0046164;GO:0006139;GO:0019439;GO:0015961;GO:0009987;GO:0006725;GO:0046700;GO:0008150;GO:0008152;GO:0034655;GO:0044282;GO:0009056;GO:0055086;GO:0046483;GO:0016070;GO:…	K07766	E3.6.1.52	------	------	ENOG4111I7R;COG0494	S:Function unknown;	PF00293.32	NUDIX	NUDIX domain	nuclear
Q8N9A8	CNEP1R1	Nuclear envelope phosphatase-regulatory subunit 1	255919	NEPR1_HUMAN Nuclear envelope phosphatase-regulatory subunit 1 OS=Homo sapiens OX=9606 GN=CNEP1R1 PE=1 SV=1	1.232	0.301	0.04469	up	yes	725.3617	588.7166	608.3762207	600.5453491	557.2282104	813.9180908	689.9794312	672.187561	BP:protein localization to nucleus;BP:protein localization;BP:regulation of phosphate metabolic process;BP:regulation of primary metabolic process;BP:regulation of metabolic process;BP:positive regulation of cellular biosynthetic process;BP:regulation of cellular biosynthetic process;BP:positive regulation of cellular metabolic process;BP:regulation of cellular metabolic process;BP:positive regul…	GO:0034504;GO:0008104;GO:0019220;GO:0080090;GO:0019222;GO:0031328;GO:0031326;GO:0031325;GO:0031323;GO:0010604;GO:0046890;GO:0050789;GO:0010867;GO:0009893;GO:0070727;GO:0090207;GO:0010562;GO:0051246;GO:0051247;GO:0035306;GO:0035304;GO:0071704;GO:0065007;GO:0031399;GO:0048518;GO:0045834;GO:0033036;GO:0010866;GO:0090208;GO:0006629;GO:0045937;GO:0019216;GO:0060255;GO:0009889;GO:0009987;GO:0050794;GO:…	------	------	------	------	ENOG4111N81	U:Intracellular trafficking, secretion, and vesicular transport	PF09771.13	Tmemb_18A	Transmembrane protein 188	peroxisomal
P02649	APOE	Apolipoprotein E	348	APOE_HUMAN Apolipoprotein E OS=Homo sapiens OX=9606 GN=APOE PE=1 SV=1	2.091	1.064	0.024	up	yes	866.0006	414.0652	165.7610016	552.9343872	523.5001831	918.5321655	858.4967041	820.9729004	BP:protein localization;BP:receptor clustering;BP:regulation of primary metabolic process;BP:regulation of metabolic process;BP:regulation of transport;BP:melanosome organization;BP:regulation of response to stimulus;BP:negative regulation of defense response;BP:circulatory system process;BP:signal transduction;BP:small molecule catabolic process;BP:regulation of sterol transport;BP:vascular proc…	GO:0008104;GO:0043113;GO:0080090;GO:0019222;GO:0051049;GO:0032438;GO:0048583;GO:0031348;GO:0003013;GO:0007165;GO:0044282;GO:0032371;GO:0003018;GO:0032102;GO:0051651;GO:0031344;GO:0071840;GO:0050728;GO:0010605;GO:0034447;GO:0070727;GO:0006869;GO:0050727;GO:0051246;GO:0045833;GO:0045834;GO:0008202;GO:0048522;GO:0048518;GO:0048519;GO:0010875;GO:0048585;GO:0071830;GO:0022607;GO:0034367;GO:0034368;GO:…	K04524	APOE	hsa04979;hsa05010	Cholesterol metabolism;Alzheimer disease	ENOG4111MYC	Z:Cytoskeleton	PF01442.22	Apolipoprotein	Apolipoprotein A1/A4/E domain	extracellular
Q14790	CASP8	Caspase-8	841	CASP8_HUMAN Caspase-8 OS=Homo sapiens OX=9606 GN=CASP8 PE=1 SV=1	1.311	0.3907	0.02723	up	yes	711.9698	543.1051	527.7299194	541.0780029	560.5073242	802.1186523	698.9044189	634.8862305	BP:response to cobalt ion;BP:regulation of primary metabolic process;BP:regulation of metabolic process;BP:macrophage differentiation;BP:negative regulation of response to stimulus;BP:positive regulation of response to stimulus;BP:regulation of response to stimulus;BP:syncytiotrophoblast cell differentiation involved in labyrinthine layer development;BP:regulation of response to cytokine stimulus…	GO:0032025;GO:0080090;GO:0019222;GO:0030225;GO:0048585;GO:0048584;GO:0048583;GO:0060715;GO:0060759;GO:0043525;GO:0007166;GO:0002573;GO:0031347;GO:0051716;GO:0010604;GO:0009968;GO:0009966;GO:0048869;GO:0071310;GO:0009612;GO:0048513;GO:0044093;GO:0045639;GO:0048518;GO:0048519;GO:0043122;GO:0043123;GO:0032652;GO:0060546;GO:0060255;GO:0010803;GO:0003006;GO:1903708;GO:0046649;GO:0030162;GO:0010038;GO:…	K04398	CASP8	hsa05132;hsa05130;hsa05134;hsa04657;hsa05416;hsa05417;hsa01524;hsa04623;hsa05142;hsa05168;hsa05169;hsa05022;hsa05164;hsa04210;hsa05167;hsa04215;hsa05161;hsa04217;hsa05163;hsa04625;hsa05145;hsa04620;hsa05200;hsa04622;hsa04621;hsa05203;hsa05165;hsa04668;hsa04936;hsa04115;hsa04932;hsa05160;hsa05162;hsa05152;hsa05016;hsa05010;hsa05170	Salmonella infection;Pathogenic Escherichia coli infection;Legionellosis;IL-17 signaling pathway;Viral myocarditis;Lipid and atherosclerosis;Platinum drug resistance;Cytosolic DNA-sensing pathway;Chagas disease;Herpes simplex virus 1 infection;Epstein-Barr virus infection;Pathways of neurodegeneration - multiple diseases;Influenza A;Apoptosis;Kaposi sarcoma-associated herpesvirus infection;Apopto…	ENOG410ZQIE	O:Posttranslational modification, protein turnover, chaperones	PF00656.26;PF01335.25	Peptidase_C14;DED	Caspase domain;Death effector domain	cytoplasmic
Q13950	RUNX2	Runt-related transcription factor 2	860	RUNX2_HUMAN Runt-related transcription factor 2 OS=Homo sapiens OX=9606 GN=RUNX2 PE=1 SV=2	1.93	0.9486	0.01309	up	yes	812.7099	421.039	561.1060181	327.2132263	374.7976128	708.5622559	820.2308325	909.3366704	BP:regulation of smoothened signaling pathway;BP:limb morphogenesis;BP:regulation of primary metabolic process;BP:regulation of metabolic process;BP:negative regulation of response to stimulus;BP:cell development;BP:cell maturation;BP:BMP signaling pathway;BP:ossification;BP:signal transduction;BP:cell surface receptor signaling pathway;BP:enzyme linked receptor protein signaling pathway;BP:regul…	GO:0008589;GO:0035108;GO:0080090;GO:0019222;GO:0048585;GO:0048468;GO:0048469;GO:0030509;GO:0001503;GO:0007165;GO:0007166;GO:0007167;GO:0061035;GO:0048863;GO:0010605;GO:0010604;GO:0009968;GO:0009966;GO:0048869;GO:0070848;GO:0032330;GO:0045667;GO:0032332;GO:0071495;GO:0048518;GO:0002063;GO:0045669;GO:1902074;GO:0042127;GO:0030217;GO:0060255;GO:0048583;GO:0046649;GO:2001141;GO:0050678;GO:1902679;GO:…	K09278	RUNX2, AML3	hsa04928;hsa05202	Parathyroid hormone synthesis, secretion and action;Transcriptional misregulation in cancer	ENOG4111J4Y	U:Intracellular trafficking, secretion, and vesicular transport	PF00853.23;PF08504.15	Runt;RunxI	Runt domain;Runx inhibition domain	cytoplasmic
P61326	MAGOH	Protein mago nashi homolog	4116	MGN_HUMAN Protein mago nashi homolog OS=Homo sapiens OX=9606 GN=MAGOH PE=1 SV=1	2.379	1.25	0.006008	up	yes	788.1681	331.3607	328.2278006	289.1412048	376.7131042	624.09729	873.2773438	867.1295776	BP:regulation of primary metabolic process;BP:regulation of metabolic process;BP:regulation of mRNA processing;BP:organic cyclic compound metabolic process;BP:organic cyclic compound catabolic process;BP:negative regulation of macromolecule metabolic process;BP:posttranscriptional regulation of gene expression;BP:negative regulation of biological process;BP:regulation of macromolecule metabolic p…	GO:0080090;GO:0019222;GO:0050684;GO:1901360;GO:1901361;GO:0010605;GO:0010608;GO:0048519;GO:0060255;GO:0046483;GO:0019439;GO:0009892;GO:0009890;GO:0010629;GO:0006807;GO:0051028;GO:0050789;GO:1901575;GO:0000381;GO:0065007;GO:0006810;GO:0009889;GO:0046700;GO:0008150;GO:0008152;GO:0051236;GO:0050794;GO:0016070;GO:0016071;GO:0050658;GO:0044270;GO:0050657;GO:0010556;GO:1903311;GO:0010558;GO:0015931;GO:…	K12877	MAGOH	hsa03015;hsa03013;hsa03040	mRNA surveillance pathway;Nucleocytoplasmic transport;Spliceosome	ENOG4111FJ7	O:Posttranslational modification, protein turnover, chaperones	PF02792.18	Mago_nashi	Mago nashi protein	cytoplasmic
P12883	MYH7	Myosin-7	4625	MYH7_HUMAN Myosin-7 OS=Homo sapiens OX=9606 GN=MYH7 PE=1 SV=5	2.613	1.386	0.01169	up	yes	773.7698	296.0796	332.4520569	317.3678778	238.4187622	975.9879761	718.9634399	626.3579102	BP:primary metabolic process;BP:regulation of response to stimulus;BP:muscle system process;BP:small molecule metabolic process;BP:organic cyclic compound metabolic process;BP:adult heart development;BP:ribonucleoside triphosphate metabolic process;BP:heterocycle metabolic process;BP:purine ribonucleoside triphosphate metabolic process;BP:muscle contraction;BP:regulation of muscle contraction;BP:…	GO:0044238;GO:0048583;GO:0003012;GO:0044281;GO:1901360;GO:0007512;GO:0009199;GO:0046483;GO:0009205;GO:0006936;GO:0006937;GO:0046034;GO:0030049;GO:0030048;GO:0003009;GO:0003008;GO:0048513;GO:1901564;GO:0006163;GO:0019637;GO:0060415;GO:0014819;GO:0009141;GO:0009144;GO:0016043;GO:0065007;GO:0071840;GO:0065008;GO:0008016;GO:0009150;GO:0006950;GO:0008150;GO:0051239;GO:0050896;GO:0014896;GO:1903522;GO:…	K17751	MYH6_7	hsa04814;hsa04022;hsa04260;hsa05410;hsa04919;hsa05414;hsa04261;hsa05416	Motor proteins;cGMP-PKG signaling pathway;Cardiac muscle contraction;Hypertrophic cardiomyopathy;Thyroid hormone signaling pathway;Dilated cardiomyopathy;Adrenergic signaling in cardiomyocytes;Viral myocarditis	COG5022	K:Transcription	PF00063.25;PF01576.23;PF02736.23	Myosin_head;Myosin_tail_1;Myosin_N	Myosin head;Myosin tail;Myosin N-terminal SH3-like domain	cytoplasmic
P45378	TNNT3	Troponin T, fast skeletal muscle	7140	TNNT3_HUMAN Troponin T, fast skeletal muscle OS=Homo sapiens OX=9606 GN=TNNT3 PE=1 SV=3	3.038	1.603	0.04626	up	yes	788.8151	259.6695	148.1158447	263.4856262	367.4069519	1119.739624	718.4255981	528.2801514	BP:striated muscle contraction;BP:muscle system process;BP:regulation of striated muscle contraction;BP:regulation of biological process;BP:regulation of system process;BP:biological regulation;BP:multicellular organismal process;BP:muscle contraction;BP:regulation of muscle contraction;BP:biological_process;BP:regulation of muscle system process;BP:regulation of multicellular organismal process;…	GO:0006941;GO:0003012;GO:0006942;GO:0050789;GO:0044057;GO:0065007;GO:0032501;GO:0006936;GO:0006937;GO:0008150;GO:0090257;GO:0051239;GO:0003009;GO:0003008GO:0005861;GO:0032991;GO:0005575GO:0048306;GO:0031013;GO:0003674;GO:0005488;GO:0030172;GO:0003779;GO:0005523;GO:0008092;GO:0005515	K12046	TNNT3	hsa04814	Motor proteins	ENOG410XS6A	Z:Cytoskeleton	PF00992.24	Troponin	Troponin	cytoplasmic
P48788	TNNI2	Troponin I, fast skeletal muscle	7136	TNNI2_HUMAN Troponin I, fast skeletal muscle OS=Homo sapiens OX=9606 GN=TNNI2 PE=1 SV=2	5.105	2.352	0.01857	up	yes	801.1475	156.9281	187.2344055	165.3721277	118.177803	1116.610474	737.5307007	549.3013306	BP:regulation of primary metabolic process;BP:regulation of metabolic process;BP:positive regulation of cellular biosynthetic process;BP:positive regulation of cellular metabolic process;BP:positive regulation of nitrogen compound metabolic process;BP:regulation of cellular metabolic process;BP:striated muscle contraction;BP:muscle system process;BP:cardiac muscle contraction;BP:regulation of bio…	GO:0080090;GO:0019222;GO:0031328;GO:0031325;GO:0051173;GO:0031323;GO:0006941;GO:0003012;GO:0060048;GO:0050789;GO:0009893;GO:1902680;GO:0010604;GO:0044057;GO:0051171;GO:0009891;GO:0019219;GO:0065007;GO:0003009;GO:0031326;GO:0048518;GO:0010468;GO:0032501;GO:0045935;GO:0006936;GO:0006937;GO:0060255;GO:0009889;GO:0050794;GO:0008150;GO:0090257;GO:0051239;GO:2001141;GO:0003008;GO:0051252;GO:0090076;GO:…	K12043	TNNI2	hsa04814	Motor proteins	ENOG410Y9IX	Z:Cytoskeleton	PF00992.24	Troponin	Troponin	nuclear
Q86UD1	OAF	Out at first protein homolog	220323	OAF_HUMAN Out at first protein homolog OS=Homo sapiens OX=9606 GN=OAF PE=2 SV=1	1.322	0.4027	0.002614	up	yes	515.3334	389.7158	403.2002258	394.5567374	371.3904419	524.8904371	483.6763	537.4335986	------	------	------	------	------	------	ENOG410XPW3	S:Function unknown	PF14941.10	OAF	Transcriptional regulator, Out at first	ER
O60936	NOL3	Nucleolar protein 3	8996	NOL3_HUMAN Nucleolar protein 3 OS=Homo sapiens OX=9606 GN=NOL3 PE=1 SV=2	1.236	0.3057	0.04619	up	yes	493.1592	399.018	426.8916626	390.418457	379.743988	438.1451721	540.2127686	501.1195374	BP:negative regulation of apoptotic signaling pathway;BP:regulation of extrinsic apoptotic signaling pathway;BP:negative regulation of extrinsic apoptotic signaling pathway;BP:regulation of primary metabolic process;BP:regulation of metabolic process;BP:regulation of apoptotic signaling pathway;BP:negative regulation of response to stimulus;BP:regulation of response to stimulus;BP:negative regula…	GO:2001234;GO:2001236;GO:2001237;GO:0080090;GO:0019222;GO:2001233;GO:0048585;GO:0048583;GO:0051283;GO:1901360;GO:0010605;GO:0009968;GO:0009966;GO:0071840;GO:0051209;GO:0010466;GO:0044092;GO:0043281;GO:0048519;GO:0060255;GO:0051282;GO:0030162;GO:0046483;GO:0070588;GO:0010639;GO:0006376;GO:0097553;GO:0022607;GO:0009892;GO:0009890;GO:0006810;GO:1902176;GO:0042981;GO:0050789;GO:0051346;GO:0052547;GO:…	------	------	------	------	ENOG4111BHK	S:Function unknown	PF00619.25	CARD	Caspase recruitment domain	cytoplasmic
Q9BZ23	PANK2	Pantothenate kinase 2, mitochondrial	80025	PANK2_HUMAN Pantothenate kinase 2, mitochondrial OS=Homo sapiens OX=9606 GN=PANK2 PE=1 SV=3	1.51	0.5945	0.03317	up	yes	511.9823	338.995	345.8530934	268.7408001	402.3910217	554.3947144	545.2164917	436.3356323	BP:regulation of primary metabolic process;BP:regulation of metabolic process;BP:cell development;BP:nucleotide biosynthetic process;BP:small molecule metabolic process;BP:organic cyclic compound biosynthetic process;BP:organic cyclic compound metabolic process;BP:cellular developmental process;BP:cellular component organization or biogenesis;BP:nucleobase-containing small molecule metabolic proc…	GO:0080090;GO:0019222;GO:0048468;GO:0009165;GO:0044281;GO:1901362;GO:1901360;GO:0048869;GO:0071840;GO:0055086;GO:0016310;GO:0006767;GO:0006766;GO:0032787;GO:0007281;GO:0003006;GO:0007286;GO:0043436;GO:0032990;GO:0046483;GO:0070584;GO:1901564;GO:0006575;GO:1901566;GO:0006163;GO:0048646;GO:0006164;GO:0019637;GO:0019438;GO:0042391;GO:0006807;GO:0050789;GO:1901576;GO:0016043;GO:0065007;GO:0007005;GO:…	K09680	PANK1_2_3, CAB1, coaW	hsa01100;hsa01240;hsa00770	Metabolic pathways;Biosynthesis of cofactors;Pantothenate and CoA biosynthesis	COG5146	S:Function unknown	PF03630.18	Fumble	Fumble	mitochondrial
P53779	MAPK10	Mitogen-activated protein kinase 10	5602	MK10_HUMAN Mitogen-activated protein kinase 10 OS=Homo sapiens OX=9606 GN=MAPK10 PE=1 SV=2	1.278	0.3539	0.01936	up	yes	477.107	373.3517	386.7177429	332.1358643	401.2015686	501.8598328	443.0812683	486.3798523	BP:regulation of response to stimulus;BP:signal transduction;BP:cell surface receptor signaling pathway;BP:cellular response to stimulus;BP:MAPK cascade;BP:rhythmic process;BP:response to radiation;BP:biological regulation;BP:regulation of circadian rhythm;BP:organonitrogen compound metabolic process;BP:protein metabolic process;BP:cellular response to stress;BP:nitrogen compound metabolic proces…	GO:0048583;GO:0007165;GO:0007166;GO:0051716;GO:0000165;GO:0048511;GO:0009314;GO:0065007;GO:0042752;GO:1901564;GO:0019538;GO:0033554;GO:0006807;GO:0035556;GO:0050789;GO:0002764;GO:0002768;GO:0002682;GO:0050794;GO:0006950;GO:0036211;GO:0008150;GO:0008152;GO:0038095;GO:0038093;GO:0050896;GO:0043412;GO:0016310;GO:0009416;GO:0007254;GO:0031098;GO:0009628;GO:0009987;GO:0050776;GO:0043170;GO:0071704;GO:…	K04440	JNK	hsa04659;hsa04658;hsa05131;hsa05130;hsa04068;hsa05135;hsa05132;hsa05212;hsa05210;hsa05133;hsa04141;hsa04140;hsa04723;hsa04722;hsa05231;hsa04510;hsa04380;hsa04728;hsa05415;hsa04920;hsa04657;hsa01522;hsa04530;hsa04012;hsa05142;hsa05020;hsa05022;hsa04210;hsa05166;hsa05167;hsa04310;hsa05161;hsa04217;hsa05169;hsa05120;hsa05012;hsa04917;hsa04926;hsa05208;hsa04625;hsa05145;hsa04620;hsa04621;hsa04622;hsa…	Th17 cell differentiation;Th1 and Th2 cell differentiation;Shigellosis;Pathogenic Escherichia coli infection;FoxO signaling pathway;Yersinia infection;Salmonella infection;Pancreatic cancer;Colorectal cancer;Pertussis;Protein processing in endoplasmic reticulum;Autophagy - animal;Retrograde endocannabinoid signaling;Neurotrophin signaling pathway;Choline metabolism in cancer;Focal adhesion;Osteoc…	ENOG410XSHI	S:Function unknown	PF00069.29;PF07714.21;PF06293.18;PF03109.20	Pkinase;PK_Tyr_Ser-Thr;Kdo;ABC1	Protein kinase domain;Protein tyrosine and serine/threonine kinase;Lipopolysaccharide kinase;ABC1 atypical kinase-like domain	cytoplasmic
O14944	EREG	Proepiregulin	2069	EREG_HUMAN Proepiregulin OS=Homo sapiens OX=9606 GN=EREG PE=1 SV=1	1.979	0.9848	0.03651	up	yes	554.2211	280.0075	286.7655334	234.7661438	318.4908447	710.3837891	535.4926147	416.7869568	BP:regulation of kinase activity;BP:regulation of phosphate metabolic process;BP:cytokine-mediated signaling pathway;BP:regulation of metabolic process;BP:oogenesis stage;BP:positive regulation of response to stimulus;BP:regulation of response to stimulus;BP:negative regulation of epithelial cell proliferation;BP:positive regulation of defense response;BP:mRNA transcription;BP:regulation of molec…	GO:0043549;GO:0019220;GO:0019221;GO:0019222;GO:0022605;GO:0048584;GO:0048583;GO:0050680;GO:0031349;GO:0009299;GO:0065009;GO:0007165;GO:0007166;GO:0007167;GO:0007169;GO:1901362;GO:1901360;GO:0080090;GO:0010605;GO:0045787;GO:0048869;GO:0009611;GO:0140013;GO:0051246;GO:0044093;GO:0030855;GO:0048518;GO:0048519;GO:0007088;GO:0042127;GO:0051054;GO:0051052;GO:0030216;GO:0060255;GO:0045859;GO:0048469;GO:…	K09784	EREG	hsa05210;hsa04010;hsa04012;hsa04151	Colorectal cancer;MAPK signaling pathway;ErbB signaling pathway;PI3K-Akt signaling pathway	ENOG410YNFA	S:Function unknown	------	------	------	plasma membrane
Q86X52	CHSY1	Chondroitin sulfate synthase 1	22856	CHSS1_HUMAN Chondroitin sulfate synthase 1 OS=Homo sapiens OX=9606 GN=CHSY1 PE=1 SV=3	1.599	0.6772	0.002271	up	yes	501.9754	313.9955	315.5517578	353.2704129	273.1643427	521.6078491	474.5667725	509.7516479	BP:chondroitin sulfate biosynthetic process;BP:response to extracellular stimulus;BP:chondroitin sulfate metabolic process;BP:glycosaminoglycan metabolic process;BP:regulation of multicellular organismal process;BP:positive regulation of response to stimulus;BP:regulation of response to stimulus;BP:regulation of smoothened signaling pathway;BP:bone morphogenesis;BP:mucopolysaccharide metabolic pr…	GO:0030206;GO:0009991;GO:0030204;GO:0030203;GO:0051239;GO:0048584;GO:0048583;GO:0008589;GO:0060349;GO:1903510;GO:0023056;GO:0044249;GO:0006807;GO:0045880;GO:0023051;GO:0010647;GO:0009653;GO:0050789;GO:1901576;GO:0010646;GO:0009966;GO:0009967;GO:0051241;GO:0002063;GO:0071704;GO:0065007;GO:0048518;GO:0048519;GO:0032502;GO:0009887;GO:0032501;GO:0007389;GO:0048468;GO:0009987;GO:0050794;GO:0009058;GO:…	K13499	CHSY	hsa01100;hsa00532	Metabolic pathways;Glycosaminoglycan biosynthesis - chondroitin sulfate / dermatan sulfate	ENOG410XNYM	S:Function unknown	PF05679.20;PF02434.20;PF02709.18;PF10111.13	CHGN;Fringe;Glyco_transf_7C;Glyco_tranf_2_2	Chondroitin N-acetylgalactosaminyltransferase;Fringe-like;N-terminal domain of galactosyltransferase;Glycosyltransferase like family 2	Golgi apparatus
Q9Y314	NOSIP	Nitric oxide synthase-interacting protein	51070	NOSIP_HUMAN Nitric oxide synthase-interacting protein OS=Homo sapiens OX=9606 GN=NOSIP PE=1 SV=1	1.251	0.3231	0.04837	up	yes	451.2908	360.6931	394.7029419	316.7472229	370.6290283	496.3739319	430.5054321	426.993103	BP:negative regulation of nitric-oxide synthase activity;BP:negative regulation of catalytic activity;BP:regulation of oxidoreductase activity;BP:biological regulation;BP:negative regulation of molecular function;BP:regulation of molecular function;BP:regulation of catalytic activity;BP:regulation of monooxygenase activity;BP:negative regulation of monooxygenase activity;BP:biological_process;BP:…	GO:0051001;GO:0043086;GO:0051341;GO:0065007;GO:0044092;GO:0065009;GO:0050790;GO:0032768;GO:0032769;GO:0008150;GO:0050999;GO:0051354GO:0043229;GO:0043227;GO:0005737;GO:0031090;GO:0005634;GO:0016020;GO:0043226;GO:0005654;GO:0098588;GO:0110165;GO:0043231;GO:0005829;GO:0000139;GO:0005575GO:1901363;GO:0003674;GO:0003676;GO:0004842;GO:0016740;GO:0016746;GO:0019787;GO:0140096;GO:0003824;GO:0061630;GO:00…	K13125	NOSIP	------	------	ENOG410XQYR	S:Function unknown	PF15906.9;PF04641.16;PF04564.19	zf-NOSIP;Rtf2;U-box	Zinc-finger of nitric oxide synthase-interacting protein;Rtf2 RING-finger;U-box domain	cytoplasmic
Q9Y2C2	UST	Uronyl 2-sulfotransferase	10090	UST_HUMAN Uronyl 2-sulfotransferase OS=Homo sapiens OX=9606 GN=UST PE=2 SV=1	1.705	0.7698	0.02968	up	yes	495.6913	290.6938	381.602478	254.1373444	236.341629	462.4215328	445.9567871	578.6954948	BP:dermatan sulfate metabolic process;BP:glycosaminoglycan metabolic process;BP:metabolic process;BP:regulation of anatomical structure morphogenesis;BP:monosaccharide biosynthetic process;BP:protein sulfation;BP:regulation of cellular component organization;BP:cellular biosynthetic process;BP:nitrogen compound metabolic process;BP:small molecule metabolic process;BP:establishment of cell polarit…	GO:0030205;GO:0030203;GO:0008152;GO:0022603;GO:0046364;GO:0006477;GO:0051128;GO:0044249;GO:0006807;GO:0044281;GO:0030010;GO:0044283;GO:0120035;GO:0050789;GO:1901576;GO:0016053;GO:0052779;GO:0031344;GO:0071704;GO:0065007;GO:0006082;GO:0042127;GO:0050793;GO:0009987;GO:0046394;GO:0050794;GO:0043412;GO:0036211;GO:0008150;GO:0019752;GO:0010975;GO:0006023;GO:0043436;GO:0005975;GO:0030208;GO:0009059;GO:…	K03193	UST	hsa00532	Glycosaminoglycan biosynthesis - chondroitin sulfate / dermatan sulfate	ENOG410XTA1	O:Posttranslational modification, protein turnover, chaperones	PF03567.18;PF06990.15	Sulfotransfer_2;Gal-3-0_sulfotr	Sulfotransferase family;Galactose-3-O-sulfotransferase	Golgi apparatus
Q8IVL5	P3H2	Prolyl 3-hydroxylase 2	55214	P3H2_HUMAN Prolyl 3-hydroxylase 2 OS=Homo sapiens OX=9606 GN=P3H2 PE=1 SV=1	1.77	0.8237	0.008214	up	yes	467.7051	264.2594	254.7106171	252.9867859	285.080658	535.3179321	395.441925	472.3553467	BP:regulation of biological process;BP:nitrogen compound metabolic process;BP:collagen metabolic process;BP:macromolecule metabolic process;BP:peptidyl-amino acid modification;BP:organic substance metabolic process;BP:biological regulation;BP:negative regulation of biological process;BP:regulation of cell proliferation;BP:negative regulation of cell proliferation;BP:macromolecule modification;BP:…	GO:0050789;GO:0006807;GO:0032963;GO:0043170;GO:0018193;GO:0071704;GO:0065007;GO:0048519;GO:0042127;GO:0008285;GO:0043412;GO:0008150;GO:0008152;GO:0050794;GO:0018208;GO:0044238;GO:1901564;GO:0019511;GO:0036211;GO:0018126;GO:0019538;GO:0048523GO:0005783;GO:0005794;GO:0005788;GO:0031012;GO:0043226;GO:0043229;GO:0043227;GO:0070013;GO:0005654;GO:0016529;GO:0110165;GO:0030312;GO:0062023;GO:0031974;GO:0…	K22459	P3H2	------	------	ENOG410XPXF	S:Function unknown	PF13640.10;PF07719.21;PF00515.32	2OG-FeII_Oxy_3;TPR_2;TPR_1	2OG-F;Tetratricopeptide repeat;Tetratricopeptide repeat	ER
Q8IWA0	WDR75	WD repeat-containing protein 75	84128	WDR75_HUMAN WD repeat-containing protein 75 OS=Homo sapiens OX=9606 GN=WDR75 PE=1 SV=1	1.33	0.4114	0.0247	up	yes	411.9795	309.6751	360.8282166	281.062561	287.1344299	430.5142517	420.6316223	384.7926025	BP:regulation of primary metabolic process;BP:regulation of metabolic process;BP:positive regulation of cellular biosynthetic process;BP:regulation of cellular biosynthetic process;BP:positive regulation of cellular metabolic process;BP:positive regulation of nitrogen compound metabolic process;BP:regulation of cellular metabolic process;BP:nucleobase-containing compound metabolic process;BP:nucl…	GO:0080090;GO:0019222;GO:0031328;GO:0031326;GO:0031325;GO:0051173;GO:0031323;GO:0006139;GO:0090304;GO:0034660;GO:0034470;GO:0043170;GO:0071840;GO:0009893;GO:1902680;GO:0010604;GO:0006396;GO:1901360;GO:0009891;GO:0010557;GO:0050789;GO:0019219;GO:0044085;GO:0065007;GO:0006364;GO:0048522;GO:0022613;GO:2000234;GO:0010468;GO:0045935;GO:0010556;GO:0060255;GO:0006725;GO:0009987;GO:0009889;GO:0050794;GO:…	K14552	NAN1, UTP17, WDR75	hsa03008	Ribosome biogenesis in eukaryotes	ENOG410YY9G	S:Function unknown	PF00400.36	WD40	WD domain, G-beta repeat	nuclear
Q9UMZ2	SYNRG	Synergin gamma	11276	SYNRG_HUMAN Synergin gamma OS=Homo sapiens OX=9606 GN=SYNRG PE=1 SV=2	1.257	0.33	0.03329	up	yes	393.7266	313.1757	331.973053	267.8335571	339.7206116	402.7706909	371.9553223	406.4537048	BP:protein localization;BP:cellular localization;BP:cellular macromolecule localization;BP:intracellular protein transport;BP:nitrogen compound transport;BP:organic substance transport;BP:macromolecule localization;BP:transport;BP:cellular process;BP:establishment of protein localization;BP:biological_process;BP:establishment of localization in cell;BP:establishment of localization;BP:localizatio…	GO:0008104;GO:0051641;GO:0070727;GO:0006886;GO:0071705;GO:0071702;GO:0033036;GO:0006810;GO:0009987;GO:0045184;GO:0008150;GO:0051649;GO:0051234;GO:0051179;GO:0016192;GO:0006897;GO:0046907;GO:0015031;GO:0098657GO:0043229;GO:0030117;GO:0030131;GO:0030130;GO:0030119;GO:0030118;GO:0043227;GO:0043226;GO:0005737;GO:0030121;GO:0048471;GO:0110165;GO:0005794;GO:0030125;GO:0032991;GO:0030120;GO:0043231;GO:0…	K25219	SYNRG	------	------	ENOG410Z4AG	S:Function unknown	------	------	------	nuclear
Q5T7M9	DIPK1A	Divergent protein kinase domain 1A	388650	DIK1A_HUMAN Divergent protein kinase domain 1A OS=Homo sapiens OX=9606 GN=DIPK1A PE=1 SV=1	1.247	0.3185	0.02104	up	yes	392.2027	314.4656	341.0236511	286.6815796	315.6916809	391.1730652	417.0471191	368.3880615	CC:cellular_component;CC:membrane;CC:organelle membrane;CC:cellular anatomical entity;CC:endoplasmic reticulum membrane	GO:0005575;GO:0016020;GO:0031090;GO:0110165;GO:0005789	------	------	------	------	ENOG4110ANJ	S:Function unknown	PF12260.12;PF14875.10	PIP49_C;PIP49_N	Protein-kinase domain of FAM69;N-term cysteine-rich ER, FAM69	Golgi apparatus
Q99595	TIMM17A	Mitochondrial import inner membrane translocase subunit Tim17-A	10440	TI17A_HUMAN Mitochondrial import inner membrane translocase subunit Tim17-A OS=Homo sapiens OX=9606 GN=TIMM17A PE=1 SV=1	1.878	0.9092	0.02433	up	yes	457.5082	243.5807	281.810791	128.8182373	320.1131287	486.0883484	456.9833891	429.4528157	BP:protein localization;BP:establishment of protein localization to mitochondrion;BP:protein import into mitochondrial matrix;BP:protein transmembrane transport;BP:cellular macromolecule localization;BP:intracellular protein transport;BP:transmembrane transport;BP:nitrogen compound transport;BP:intracellular protein transmembrane transport;BP:mitochondrial transmembrane transport;BP:organic subst…	GO:0008104;GO:0072655;GO:0030150;GO:0071806;GO:0070727;GO:0006886;GO:0055085;GO:0071705;GO:0065002;GO:1990542;GO:0071702;GO:0033036;GO:0006810;GO:0072594;GO:0006626;GO:0009987;GO:0006605;GO:0045184;GO:0033365;GO:0008150;GO:0051649;GO:0006839;GO:0051234;GO:0051179;GO:0044743;GO:0051641;GO:0070585;GO:0046907;GO:0015031GO:0043229;GO:0098800;GO:0043227;GO:0043226;GO:0005654;GO:0031090;GO:0016020;GO:0…	K17795	TIM17	------	------	COG5596	U:Intracellular trafficking, secretion, and vesicular transport	PF02466.23	Tim17	Tim17/Tim22/Tim23/Pmp24 family	cytoplasmic
Q9BVN2	RUSC1	AP-4 complex accessory subunit RUSC1	23623	RUSC1_HUMAN AP-4 complex accessory subunit RUSC1 OS=Homo sapiens OX=9606 GN=RUSC1 PE=1 SV=3	1.889	0.9176	0.02065	up	yes	436.761	231.2278	304.0489502	168.8419642	220.7925336	483.9034424	466.9344088	359.4452329	BP:protein ubiquitination;BP:protein modification by small protein conjugation or removal;BP:protein polyubiquitination;BP:protein modification by small protein conjugation;BP:post-translational protein modification;BP:organic substance metabolic process;BP:macromolecule modification;BP:protein modification process;BP:metabolic process;BP:primary metabolic process;BP:organonitrogen compound metab…	GO:0016567;GO:0070647;GO:0000209;GO:0032446;GO:0043687;GO:0071704;GO:0043412;GO:0036211;GO:0008152;GO:0044238;GO:1901564;GO:0019538;GO:0043170;GO:0006807;GO:0008150GO:0099512;GO:0099513;GO:0099572;GO:0043229;GO:0043228;GO:0005874;GO:0043227;GO:0043226;GO:0005856;GO:0099080;GO:0031982;GO:0031410;GO:0005634;GO:0110165;GO:0005794;GO:0015630;GO:0014069;GO:0097708;GO:0043231;GO:0043232;GO:0005829;GO:0…	K23283	RUSC1, NESCA	------	------	COG0142	K:Transcription	PF02759.23;PF14604.10;PF00018.32;PF07653.21	RUN;SH3_9;SH3_1;SH3_2	RUN domain;Variant SH3 domain;SH3 domain;Variant SH3 domain	cytoplasmic
Q8TED4	SLC37A2	Glucose-6-phosphate exchanger SLC37A2	219855	G6PT3_HUMAN Glucose-6-phosphate exchanger SLC37A2 OS=Homo sapiens OX=9606 GN=SLC37A2 PE=2 SV=2	2.721	1.444	0.0005106	up	yes	483.9302	177.8408	200.2788391	194.7085805	138.5349464	443.5524902	521.0180409	487.2200199	BP:glucose-6-phosphate transport;BP:phosphate ion transmembrane transport;BP:carbohydrate transport;BP:carbohydrate derivative transport;BP:localization;BP:inorganic anion transmembrane transport;BP:inorganic ion transmembrane transport;BP:inorganic anion transport;BP:cellular process;BP:organophosphate ester transport;BP:transport;BP:phosphate ion transport;BP:hexose phosphate transport;BP:biolo…	GO:0015760;GO:0035435;GO:0008643;GO:1901264;GO:0051179;GO:0098661;GO:0098660;GO:0015698;GO:0009987;GO:0015748;GO:0006810;GO:0006817;GO:0015712;GO:0008150;GO:0051234;GO:0055085;GO:0071702GO:0005789;GO:0043227;GO:0043226;GO:1903561;GO:0070062;GO:0016020;GO:0110165;GO:0031982;GO:0031090;GO:0043230;GO:0005575;GO:0065010GO:0015605;GO:0061513;GO:0003674;GO:0015318;GO:0015114;GO:0015315;GO:0015297;GO:00…	K13783	SLC37A1_2	------	------	COG2271	G:Carbohydrate transport and metabolism	PF07690.20	MFS_1	Major Facilitator Superfamily	lysosomal
Q3KR16	PLEKHG6	Pleckstrin homology domain-containing family G member 6	55200	PKHG6_HUMAN Pleckstrin homology domain-containing family G member 6 OS=Homo sapiens OX=9606 GN=PLEKHG6 PE=1 SV=3	1.432	0.518	0.03389	up	yes	385.5303	269.218	254.6961975	314.6705017	238.2871551	365.4444728	441.6364136	349.5099182	BP:regulation of signaling;BP:regulation of cell communication;BP:regulation of biological process;BP:regulation of signal transduction;BP:biological regulation;BP:regulation of small GTPase mediated signal transduction;BP:regulation of response to stimulus;BP:regulation of cellular process;BP:biological_process;BP:regulation of intracellular signal transductionCC:plasma membrane region;CC:cell p…	GO:0023051;GO:0010646;GO:0050789;GO:0009966;GO:0065007;GO:0051056;GO:0048583;GO:0050794;GO:0008150;GO:1902531GO:0098590;GO:0042995;GO:0005902;GO:0030054;GO:0000922;GO:0005813;GO:0016020;GO:0005815;GO:0110165;GO:0032154;GO:0120025;GO:0005829;GO:0005575;GO:0098858GO:0005085;GO:0003674;GO:0008047;GO:0098772;GO:0030234;GO:0005096;GO:0030695;GO:0060589	K23861	PLEKHG6	------	------	ENOG410XRPT	T:Signal transduction mechanisms	PF00621.24	RhoGEF	RhoGEF domain	cytoplasmic
Q9Y256	RCE1	CAAX prenyl protease 2	9986	FACE2_HUMAN CAAX prenyl protease 2 OS=Homo sapiens OX=9606 GN=RCE1 PE=1 SV=1	1.558	0.6397	0.02095	up	yes	376.748	241.7868	308.8068848	219.4563599	197.0972443	364.8279419	362.5921021	402.8238831	BP:nitrogen compound metabolic process;BP:signal transduction;BP:intracellular signal transduction;BP:MAPK cascade;BP:regulation of biological process;BP:organic substance metabolic process;BP:prenylation;BP:biological regulation;BP:proteolysis;BP:cellular process;BP:regulation of cellular process;BP:macromolecule modification;BP:protein modification process;BP:biological_process;BP:metabolic pro…	GO:0006807;GO:0007165;GO:0035556;GO:0000165;GO:0050789;GO:0071704;GO:0097354;GO:0065007;GO:0006508;GO:0009987;GO:0050794;GO:0043412;GO:0036211;GO:0008150;GO:0008152;GO:0016485;GO:0044238;GO:0018342;GO:1901564;GO:0051604;GO:0019538;GO:0044237;GO:0043170;GO:0071586GO:0005789;GO:0031090;GO:0016020;GO:0110165;GO:0005886;GO:0005829;GO:0005575GO:0004175;GO:0008234;GO:0008238;GO:0003674;GO:0008233;GO:00…	K08658	RCE1, FACE2	hsa00900	Terpenoid backbone biosynthesis	ENOG410YPVA	O:Posttranslational modification, protein turnover, chaperones	PF02517.20	Rce1-like	Type II CAAX prenyl endopeptidase Rce1-like	plasma membrane
Q14749	GNMT	Glycine N-methyltransferase	27232	GNMT_HUMAN Glycine N-methyltransferase OS=Homo sapiens OX=9606 GN=GNMT PE=1 SV=3	4.88	2.287	0.0001189	up	yes	488.4105	100.0754	137.5643141	97.20933938	65.45243835	481.394989	465.441581	518.3950246	BP:regulation of primary metabolic process;BP:regulation of metabolic process;BP:protein homotetramerization;BP:small molecule metabolic process;BP:cellular component organization or biogenesis;BP:biological regulation;BP:S-adenosylmethionine metabolic process;BP:sulfur amino acid metabolic process;BP:oxoacid metabolic process;BP:purine ribonucleoside metabolic process;BP:heterocycle metabolic pr…	GO:0080090;GO:0019222;GO:0051289;GO:0044281;GO:0071840;GO:0065007;GO:0046500;GO:0000096;GO:0043436;GO:0046128;GO:0046483;GO:1901564;GO:0006575;GO:0019538;GO:0022607;GO:0010906;GO:0006807;GO:0046498;GO:0050789;GO:0016043;GO:0065003;GO:0006112;GO:1901360;GO:0006111;GO:0032259;GO:0006139;GO:0009889;GO:0043412;GO:0036211;GO:0008150;GO:0008152;GO:0043255;GO:0044042;GO:0015980;GO:0006109;GO:1901052;GO:…	K00552	GNMT	hsa00260;hsa01100;hsa00270	Glycine, serine and threonine metabolism;Metabolic pathways;Cysteine and methionine metabolism	ENOG410ZWXN	S:Function unknown	PF13649.10;PF13847.10;PF13489.10;PF08242.16;PF08241.16	Methyltransf_25;Methyltransf_31;Methyltransf_23;Methyltransf_12;Methyltransf_11	Methyltransferase domain;Methyltransferase domain;Methyltransferase domain;Methyltransferase domain;Methyltransferase domain	cytoplasmic
P01344	IGF2	Insulin-like growth factor II	3481	IGF2_HUMAN Insulin-like growth factor II OS=Homo sapiens OX=9606 GN=IGF2 PE=1 SV=1	1.672	0.7416	0.03116	up	yes	347.8368	208.0583	211.4712456	266.4464417	146.2571869	388.2752991	301.5715637	353.6636047	BP:regulation of phosphate metabolic process;BP:regulation of primary metabolic process;BP:regulation of metabolic process;BP:regulation of RNA biosynthetic process;BP:positive regulation of response to stimulus;BP:regulation of response to stimulus;BP:ossification;BP:signal transduction;BP:cell surface receptor signaling pathway;BP:enzyme linked receptor protein signaling pathway;BP:transmembran…	GO:0019220;GO:0080090;GO:0019222;GO:2001141;GO:0048584;GO:0048583;GO:0001503;GO:0007165;GO:0007166;GO:0007167;GO:0007169;GO:0051897;GO:0051896;GO:0071840;GO:1905564;GO:0045787;GO:0045785;GO:0009966;GO:0048869;GO:0040029;GO:0048513;GO:0048518;GO:0048519;GO:0007088;GO:0048633;GO:0042127;GO:0060255;GO:1901861;GO:0042129;GO:0050865;GO:0048598;GO:0060669;GO:0070873;GO:0070875;GO:0042325;GO:0042327;GO:…	K13769	IGF2	hsa05205;hsa05200;hsa05225;hsa04014;hsa04010;hsa04151	Proteoglycans in cancer;Pathways in cancer;Hepatocellular carcinoma;Ras signaling pathway;MAPK signaling pathway;PI3K-Akt signaling pathway	ENOG4111KP2	K:Transcription	PF08365.15;PF00049.22	IGF2_C;Insulin	Insulin-like growth factor II E-peptide;Insulin/IGF/Relaxin family	extracellular
Q0P6H9	TMEM62	Transmembrane protein 62	80021	TMM62_HUMAN Transmembrane protein 62 OS=Homo sapiens OX=9606 GN=TMEM62 PE=1 SV=1	3.267	1.708	0.006486	up	yes	413.4529	126.5669	222.3798523	60.83463287	96.48622894	363.9830322	429.8821716	446.4936424	CC:membrane;CC:cellular_component;CC:cellular anatomical entityMF:hydrolase activity;MF:catalytic activity;MF:molecular_function	GO:0016020;GO:0005575;GO:0110165GO:0016787;GO:0003824;GO:0003674	------	------	------	------	ENOG410XNV4	S:Function unknown	PF00149.32	Metallophos	Calcineurin-like phosphoesterase	Golgi apparatus
P08047	SP1	Transcription factor Sp1	6667	SP1_HUMAN Transcription factor Sp1 OS=Homo sapiens OX=9606 GN=SP1 PE=1 SV=3	1.402	0.4875	0.01468	up	yes	312.5994	223.0388	192.1835022	226.5910034	250.3417664	306.9975281	338.6964722	292.1043091	BP:regulation of primary metabolic process;BP:regulation of metabolic process;BP:positive regulation of locomotion;BP:response to zinc ion starvation;BP:regulation of sulfur metabolic process;BP:cellular response to stimulus;BP:positive regulation of macromolecule metabolic process;BP:interspecies interaction between organisms;BP:rhythmic process;BP:positive regulation of biological process;BP:re…	GO:0080090;GO:0019222;GO:0040017;GO:0120127;GO:0042762;GO:0051716;GO:0010604;GO:0044419;GO:0048511;GO:0048518;GO:0042127;GO:0060255;GO:0043536;GO:0043535;GO:2001141;GO:0051702;GO:0043434;GO:1904826;GO:0010033;GO:0010634;GO:0031668;GO:0031669;GO:0010632;GO:0010243;GO:0031667;GO:0071407;GO:1902004;GO:1902003;GO:0009893;GO:0009891;GO:0051254;GO:0008284;GO:0010628;GO:0009605;GO:0033194;GO:0065007;GO:…	K04684	SP1	hsa04350;hsa01522;hsa04928;hsa05200;hsa05202;hsa04927;hsa05224;hsa05231;hsa04137;hsa04915;hsa04934;hsa05016;hsa05017;hsa05415;hsa05163	TGF-beta signaling pathway;Endocrine resistance;Parathyroid hormone synthesis, secretion and action;Pathways in cancer;Transcriptional misregulation in cancer;Cortisol synthesis and secretion;Breast cancer;Choline metabolism in cancer;Mitophagy - animal;Estrogen signaling pathway;Cushing syndrome;Huntington disease;Spinocerebellar ataxia;Diabetic cardiomyopathy;Human cytomegalovirus infection	COG5048	S:Function unknown	PF00096.30;PF13465.10;PF13894.10	zf-C2H2;zf-H2C2_2;zf-C2H2_4	Zinc finger, C2H2 type;Zinc-finger double domain;C2H2-type zinc finger	nuclear
Q92546	RGP1	RAB6A-GEF complex partner protein 2	9827	RGP1_HUMAN RAB6A-GEF complex partner protein 2 OS=Homo sapiens OX=9606 GN=RGP1 PE=1 SV=1	1.29	0.3674	0.02558	up	yes	298.8701	231.6598	244.1531067	225.991272	224.8350983	324.2122498	263.2555237	309.1425781	BP:regulation of catabolic process;BP:negative regulation of catabolic process;BP:negative regulation of metabolic process;BP:regulation of primary metabolic process;BP:negative regulation of protein catabolic process;BP:cellular localization;BP:regulation of GTPase activity;BP:regulation of biological process;BP:positive regulation of catalytic activity;BP:negative regulation of protein metaboli…	GO:0009894;GO:0009895;GO:0009892;GO:0080090;GO:0042177;GO:0051641;GO:0043087;GO:0050789;GO:0043085;GO:0051248;GO:0010605;GO:0043547;GO:0051345;GO:0051246;GO:0065007;GO:0044093;GO:0048519;GO:0065009;GO:0016482;GO:0016197;GO:0006810;GO:0060255;GO:0050790;GO:0042147;GO:0008150;GO:0051171;GO:0051172;GO:0051649;GO:0019222;GO:0051234;GO:0051179;GO:0051336;GO:0016192;GO:0046907;GO:0042176;GO:0009987GO:0…	K20477	RGP1	------	------	ENOG410YESN	U:Intracellular trafficking, secretion, and vesicular transport	PF08737.14	Rgp1	Rgp1	plasma membrane
Q9BT43	POLR3GL	DNA-directed RNA polymerase III subunit RPC7-like	84265	RPC7L_HUMAN DNA-directed RNA polymerase III subunit RPC7-like OS=Homo sapiens OX=9606 GN=POLR3GL PE=1 SV=1	2.282	1.19	0.006813	up	yes	356.8528	156.4017	140.5554504	156.5147095	172.1350285	284.8225366	413.6082936	372.127594	BP:primary metabolic process;BP:nucleobase-containing compound metabolic process;BP:metabolic process;BP:cellular biosynthetic process;BP:cellular nitrogen compound metabolic process;BP:nitrogen compound metabolic process;BP:organic substance biosynthetic process;BP:organic cyclic compound biosynthetic process;BP:organic cyclic compound metabolic process;BP:RNA biosynthetic process;BP:organic sub…	GO:0044238;GO:0006139;GO:0008152;GO:0044249;GO:0034641;GO:0006807;GO:1901576;GO:1901362;GO:1901360;GO:0032774;GO:0071704;GO:0006383;GO:0018130;GO:0009987;GO:0006725;GO:0009058;GO:0009059;GO:0008150;GO:0034654;GO:0044271;GO:0046483;GO:0016070;GO:0090304;GO:0044237;GO:0043170;GO:0006351;GO:0019438GO:0030880;GO:0043226;GO:0005575;GO:0043227;GO:0005634;GO:0055029;GO:0005654;GO:0110165;GO:1902494;GO:0…	K03024	RPC7, POLR3G	hsa03020;hsa04623	RNA polymerase;Cytosolic DNA-sensing pathway	ENOG4112311	K:Transcription	PF11705.12	RNA_pol_3_Rpc31	DNA-directed RNA polymerase III subunit Rpc31	nuclear
Q15173	PPP2R5B	Serine/threonine-protein phosphatase 2A 56 kDa regulatory subunit beta isoform	5526	2A5B_HUMAN Serine/threonine-protein phosphatase 2A 56 kDa regulatory subunit beta isoform OS=Homo sapiens OX=9606 GN=PPP2R5B PE=1 SV=1	1.691	0.7579	0.006234	up	yes	317.0873	187.5111	203.0172119	208.08992	151.4260773	317.0232544	288.2359619	346.0027161	BP:regulation of phosphate metabolic process;BP:regulation of primary metabolic process;BP:regulation of metabolic process;BP:positive regulation of response to stimulus;BP:regulation of response to stimulus;BP:signal transduction;BP:regulation of cell projection organization;BP:positive regulation of cell projection organization;BP:negative regulation of cell cycle;BP:positive regulation of macr…	GO:0019220;GO:0080090;GO:0019222;GO:0048584;GO:0048583;GO:0007165;GO:0031344;GO:0031346;GO:0045786;GO:0010604;GO:0009966;GO:0009967;GO:0070848;GO:0048518;GO:0048519;GO:0042127;GO:0060255;GO:0010976;GO:0010975;GO:2001141;GO:0042325;GO:0044089;GO:0050730;GO:0009893;GO:0009891;GO:0031952;GO:0008284;GO:0120035;GO:0050789;GO:0065007;GO:0051130;GO:0009719;GO:0009889;GO:0050794;GO:0008150;GO:0043254;GO:…	K11584	PPP2R5	hsa04071;hsa04110;hsa04114;hsa04660;hsa03015;hsa04728;hsa05165;hsa04152;hsa04261;hsa04151	Sphingolipid signaling pathway;Cell cycle;Oocyte meiosis;T cell receptor signaling pathway;mRNA surveillance pathway;Dopaminergic synapse;Human papillomavirus infection;AMPK signaling pathway;Adrenergic signaling in cardiomyocytes;PI3K-Akt signaling pathway	ENOG410XQJW	T:Signal transduction mechanisms	PF01603.24	B56	Protein phosphatase 2A regulatory B subunit	cytoplasmic
Q9NP98	MYOZ1	Myozenin-1	58529	MYOZ1_HUMAN Myozenin-1 OS=Homo sapiens OX=9606 GN=MYOZ1 PE=1 SV=1	4.029	2.01	0.01835	up	yes	401.8866	99.751	93.95912933	132.7065887	72.5873717	549.1448975	364.4788818	292.0358887	BP:regulation of primary metabolic process;BP:regulation of metabolic process;BP:negative regulation of response to stimulus;BP:regulation of response to stimulus;BP:negative regulation of calcium-mediated signaling;BP:regulation of calcium-mediated signaling;BP:cellular component organization or biogenesis;BP:cellular response to stimulus;BP:negative regulation of macromolecule metabolic process…	GO:0080090;GO:0019222;GO:0048585;GO:0048583;GO:0050849;GO:0050848;GO:0071840;GO:0051716;GO:0010605;GO:0009968;GO:0009966;GO:0007519;GO:0009611;GO:0048519;GO:0060255;GO:2001141;GO:0023057;GO:0010648;GO:0022607;GO:0009892;GO:0009890;GO:0016043;GO:0050793;GO:0065007;GO:0048640;GO:0106057;GO:0048646;GO:0009889;GO:0009888;GO:0042060;GO:0050794;GO:0006950;GO:0008150;GO:0043416;GO:0043417;GO:1902531;GO:…	K26050	MYOZ	------	------	ENOG4111KTQ	O:Posttranslational modification, protein turnover, chaperones	PF05556.15	Calsarcin	Calcineurin-binding protein	cytoplasmic
Q9ULW3	ABT1	Activator of basal transcription 1	29777	ABT1_HUMAN Activator of basal transcription 1 OS=Homo sapiens OX=9606 GN=ABT1 PE=1 SV=1	2.654	1.408	0.03315	up	yes	344.674	129.8686	168.2398224	110.641777	110.7242066	451.0272522	354.7268372	228.2678528	BP:regulation of primary metabolic process;BP:regulation of metabolic process;BP:cell differentiation in spinal cord;BP:organic cyclic compound biosynthetic process;BP:cellular component organization or biogenesis;BP:cellular developmental process;BP:spinal cord motor neuron differentiation;BP:ncRNA processing;BP:ncRNA 5'-end processing;BP:regulation of macromolecule metabolic process;BP:regulati…	GO:0080090;GO:0019222;GO:0021515;GO:1901362;GO:0071840;GO:0048869;GO:0021522;GO:0034470;GO:0034471;GO:0060255;GO:2001141;GO:0046483;GO:0019438;GO:0022607;GO:0036260;GO:0034660;GO:0000479;GO:1901576;GO:0016043;GO:0065003;GO:0065007;GO:0006364;GO:0006366;GO:0018130;GO:0009889;GO:0050794;GO:0008150;GO:0008152;GO:0034654;GO:0016070;GO:0016072;GO:0044271;GO:0006355;GO:0010556;GO:0006351;GO:0034462;GO:…	K14785	ESF2, ABT1	------	------	ENOG4111JJV	K:Transcription	------	------	------	nuclear
P49116	NR2C2	Nuclear receptor subfamily 2 group C member 2	7182	NR2C2_HUMAN Nuclear receptor subfamily 2 group C member 2 OS=Homo sapiens OX=9606 GN=NR2C2 PE=1 SV=1	1.379	0.4636	0.006477	up	yes	255.6816	185.4214	166.5496368	186.4125061	203.3021698	245.9935761	272.2305908	248.8205872	BP:regulation of primary metabolic process;BP:regulation of metabolic process;BP:organic cyclic compound biosynthetic process;BP:organic cyclic compound metabolic process;BP:negative regulation of macromolecule metabolic process;BP:positive regulation of macromolecule metabolic process;BP:cellular developmental process;BP:positive regulation of biological process;BP:negative regulation of biologi…	GO:0080090;GO:0019222;GO:1901362;GO:1901360;GO:0010605;GO:0010604;GO:0048869;GO:0048518;GO:0048519;GO:0060255;GO:0003006;GO:0007283;GO:0045995;GO:2001141;GO:0046483;GO:0034641;GO:0019438;GO:0009892;GO:0009893;GO:0009890;GO:0009891;GO:0008152;GO:0006807;GO:0050789;GO:1901576;GO:0065007;GO:0018130;GO:0006139;GO:0050793;GO:0009889;GO:0050794;GO:0008150;GO:0051239;GO:0034654;GO:0016070;GO:0044271;GO:…	K08544	NR2C2, TR4	------	------	ENOG410XRZC	L:Replication, recombination and repair	PF00104.34;PF00105.22	Hormone_recep;zf-C4	Ligand-binding domain of nuclear hormone receptor;Zinc finger, C4 type	cytoplasmic
Q9Y6V7	DDX49	Probable ATP-dependent RNA helicase DDX49	54555	DDX49_HUMAN Probable ATP-dependent RNA helicase DDX49 OS=Homo sapiens OX=9606 GN=DDX49 PE=1 SV=1	1.312	0.3918	0.009706	up	yes	229.5377	174.8931	166.1789093	162.6938782	195.8065892	219.1772766	232.762207	236.6737061	BP:regulation of primary metabolic process;BP:regulation of metabolic process;BP:organic cyclic compound metabolic process;BP:posttranscriptional regulation of gene expression;BP:positive regulation of biological process;BP:ncRNA processing;BP:regulation of macromolecule metabolic process;BP:heterocycle metabolic process;BP:regulation of catabolic process;BP:regulation of rRNA stability;BP:nitrog…	GO:0080090;GO:0019222;GO:1901360;GO:0010608;GO:0048518;GO:0034470;GO:0060255;GO:0046483;GO:0009894;GO:0044357;GO:0006807;GO:0034660;GO:0050789;GO:0065007;GO:0006364;GO:0065008;GO:0009889;GO:0050794;GO:0008150;GO:0008152;GO:0016070;GO:0016072;GO:0010556;GO:0030307;GO:0051128;GO:0034641;GO:0006139;GO:0043487;GO:0009987;GO:0006725;GO:0001558;GO:0051252;GO:0043170;GO:0045927;GO:0031329;GO:1902374;GO:…	K14778	DDX49, DBP8	------	------	ENOG410XQU7	J:Translation, ribosomal structure and biogenesis	PF00270.33;PF00271.35;PF04851.19	DEAD;Helicase_C;ResIII	DEAD/DEAH box helicase;Helicase conserved C-terminal domain;Type III restriction enzyme, res subunit	nuclear
Q68DK2	ZFYVE26	Zinc finger FYVE domain-containing protein 26	23503	ZFY26_HUMAN Zinc finger FYVE domain-containing protein 26 OS=Homo sapiens OX=9606 GN=ZFYVE26 PE=1 SV=4	1.535	0.6182	0.01236	up	yes	243.2574	158.4999	187.7578735	165.7906494	121.9512515	242.0564575	238.7388763	248.9768677	BP:mitotic cell cycle process;BP:nucleic acid metabolic process;BP:regulation of biological process;BP:nitrogen compound metabolic process;BP:lysosome organization;BP:organic cyclic compound metabolic process;BP:nucleobase-containing compound metabolic process;BP:cellular response to stimulus;BP:double-strand break repair;BP:recombinational repair;BP:double-strand break repair via homologous reco…	GO:1903047;GO:0090304;GO:0050789;GO:0006807;GO:0007040;GO:1901360;GO:0006139;GO:0051716;GO:0006302;GO:0000725;GO:0000724;GO:0010564;GO:0000281;GO:0016043;GO:1905037;GO:0071704;GO:0065007;GO:0071840;GO:0032465;GO:0007033;GO:0000910;GO:0006996;GO:0006281;GO:0009987;GO:0006725;GO:0006974;GO:0006950;GO:0008150;GO:0008152;GO:0051302;GO:0050794;GO:0046483;GO:0006310;GO:0044238;GO:0051726;GO:0050896;GO:…	K19027	ZFYVE26	------	------	ENOG410XRV7	S:Function unknown	PF01363.25	FYVE	FYVE zinc finger	cytoplasmic
Q6NSJ0	MYORG	Myogenesis-regulating glycosidase	57462	MYORG_HUMAN Myogenesis-regulating glycosidase OS=Homo sapiens OX=9606 GN=MYORG PE=1 SV=2	2.397	1.261	0.02049	up	yes	278.0747	116.0139	87.82149936	132.0208123	128.1994934	211.5394372	269.1930237	353.491709	BP:positive regulation of response to stimulus;BP:cell development;BP:positive regulation of signaling;BP:regulation of intracellular signal transduction;BP:regulation of signaling;BP:positive regulation of cell communication;BP:regulation of cell communication;BP:positive regulation of protein kinase B signaling;BP:regulation of biological process;BP:regulation of insulin-like growth factor rece…	GO:0048584;GO:0048468;GO:0023056;GO:1902531;GO:0023051;GO:0010647;GO:0010646;GO:0051897;GO:0050789;GO:0043567;GO:0009966;GO:0048869;GO:0043568;GO:0051896;GO:0071704;GO:0065007;GO:0048518;GO:0032502;GO:0055001;GO:0048741;GO:0048583;GO:0009987;GO:0014904;GO:0050794;GO:0008150;GO:0008152;GO:1902533;GO:0044238;GO:0005975;GO:0048856;GO:0009967;GO:0048522GO:0005789;GO:0031090;GO:0016020;GO:0110165;GO:0…	K24727	MYORG	------	------	COG1501	S:Function unknown	PF01055.30;PF21365.1	Glyco_hydro_31_2nd;Glyco_hydro_31_3rd	Glycosyl hydrolases family 31 TIM-barrel domain;Glycosyl hydrolase family 31 C-terminal domain	Golgi apparatus
P14373	TRIM27	Zinc finger protein RFP	5987	TRI27_HUMAN Zinc finger protein RFP OS=Homo sapiens OX=9606 GN=TRIM27 PE=1 SV=1	1.525	0.6088	0.03752	up	yes	237.4567	155.7071	143.1911316	144.3010712	179.6292267	284.2675171	206.1134338	221.9891663	BP:negative regulation of transferase activity;BP:regulation of phosphate metabolic process;BP:regulation of primary metabolic process;BP:regulation of metabolic process;BP:regulation of transport;BP:negative regulation of response to stimulus;BP:regulation of response to stimulus;BP:peptidyl-amino acid modification;BP:cellular component organization or biogenesis;BP:protein sumoylation;BP:negati…	GO:0051348;GO:0019220;GO:0080090;GO:0019222;GO:0051049;GO:0048585;GO:0048583;GO:0018193;GO:0071840;GO:0016925;GO:0010605;GO:0010604;GO:0043207;GO:0009615;GO:0051495;GO:0051493;GO:0006469;GO:0044419;GO:0032446;GO:0044093;GO:0032729;GO:0048518;GO:0048519;GO:0044790;GO:0070534;GO:0032720;GO:0016197;GO:0051051;GO:0060255;GO:0045859;GO:0051091;GO:0002820;GO:0003006;GO:0007283;GO:0051090;GO:2001141;GO:…	K12009	TRIM27, RFP	------	------	ENOG410Z5PW	K:Transcription	PF00622.32;PF13765.10;PF00643.28;PF15227.10;PF13445.10	SPRY;PRY;zf-B_box;zf-C3HC4_4;zf-RING_UBOX	SPRY domain;SPRY-associated domain;B-box zinc finger;zinc finger of C3HC4-type, RING;RING-type zinc-finger	nuclear
Q86XX4	FRAS1	Extracellular matrix organizing protein FRAS1	80144	FRAS1_HUMAN Extracellular matrix organizing protein FRAS1 OS=Homo sapiens OX=9606 GN=FRAS1 PE=1 SV=2	2.246	1.167	0.01463	up	yes	270.2411	120.3372	181.7871143	68.61250547	110.6118698	300.3215027	259.9339269	250.4680146	BP:embryonic morphogenesis;BP:limb morphogenesis;BP:establishment of localization;BP:embryonic limb morphogenesis;BP:appendage morphogenesis;BP:palate development;BP:protein localization;BP:anatomical structure morphogenesis;BP:cellular macromolecule localization;BP:nitrogen compound transport;BP:animal organ development;BP:tissue morphogenesis;BP:organic substance transport;BP:kidney morphogenes…	GO:0048598;GO:0035108;GO:0051234;GO:0030326;GO:0035107;GO:0060021;GO:0008104;GO:0009653;GO:0070727;GO:0071705;GO:0048513;GO:0048729;GO:0071702;GO:0060993;GO:0032502;GO:0009887;GO:0006810;GO:0002009;GO:0009987;GO:0045184;GO:0008150;GO:0035113;GO:0007154;GO:0051179;GO:0051641;GO:0003338;GO:0033036;GO:0048856;GO:0043588;GO:0015031GO:0005886;GO:0016020;GO:0110165;GO:0030312;GO:0062023;GO:0031012;GO:0…	K23379	FRAS1	hsa04512	ECM-receptor interaction	ENOG410XQ7P	U:Intracellular trafficking, secretion, and vesicular transport	PF16184.9;PF03160.18;PF00093.22;PF17803.5;PF17963.5	Cadherin_3;Calx-beta;VWC;Cadherin_4;Big_9	Cadherin-like;Calx-beta domain;von Willebrand factor type C domain;Bacterial cadherin-like domain;Bacterial Ig domain	plasma membrane
Q9BPY3	FAM118B	Protein FAM118B	79607	F118B_HUMAN Protein FAM118B OS=Homo sapiens OX=9606 GN=FAM118B PE=1 SV=1	1.408	0.4936	0.04157	up	yes	228.2612	162.1292	198.0800323	149.2608337	139.0465851	212.6343994	253.9398499	218.2092285	CC:nuclear body;CC:cellular_component;CC:cellular anatomical entity;CC:Cajal bodyMF:molecular_function;MF:protein binding;MF:identical protein binding;MF:binding	GO:0016604;GO:0005575;GO:0110165;GO:0015030GO:0003674;GO:0005515;GO:0042802;GO:0005488	------	------	------	------	ENOG410YDRZ	S:Function unknown	PF13289.10	SIR2_2	SIR2-like domain	cytoplasmic
Q9Y2G3	ATP11B	Phospholipid-transporting ATPase IF	23200	AT11B_HUMAN Phospholipid-transporting ATPase IF OS=Homo sapiens OX=9606 GN=ATP11B PE=1 SV=2	1.27	0.3448	0.03431	up	yes	216.4909	170.4219	159.6018066	185.3260193	166.3379059	210.7722015	240.2468414	198.4535217	BP:membrane organization;BP:cellular component organization or biogenesis;BP:lipid translocation;BP:aminophospholipid transport;BP:phospholipid transport;BP:cellular component organization;BP:biological regulation;BP:regulation of biological quality;BP:ion transport;BP:transport;BP:biological_process;BP:establishment of localization;BP:phospholipid translocation;BP:lipid transport;BP:cellular pro…	GO:0061024;GO:0071840;GO:0034204;GO:0015917;GO:0015914;GO:0016043;GO:0065007;GO:0065008;GO:0006811;GO:0006810;GO:0008150;GO:0051234;GO:0045332;GO:0006869;GO:0009987;GO:0055085;GO:0097035;GO:0071705;GO:0071702;GO:0034220;GO:0051179;GO:0015748GO:1990531;GO:0005783;GO:0035577;GO:0012505;GO:0031982;GO:0016020;GO:0005774;GO:0031901;GO:0005794;GO:0098588;GO:0031965;GO:0043231;GO:0110165;GO:0098852;GO:0…	K01530	E7.6.2.1	------	------	COG0474;ENOG410XPYK	U:Intracellular trafficking, secretion, and vesicular transport;	PF16212.9;PF16209.9;PF13246.10;PF00702.30;PF00122.24	PhoLip_ATPase_C;PhoLip_ATPase_N;Cation_ATPase;Hydrolase;E1-E2_ATPase	Phospholipid-translocating P-type ATPase C-terminal;Phospholipid-translocating ATPase N-terminal;Cation transport ATPase;haloacid dehalogenase-like hydrolase;E1-E2 ATPase	ER
Q14807	KIF22	Kinesin-like protein KIF22	3835	KIF22_HUMAN Kinesin-like protein KIF22 OS=Homo sapiens OX=9606 GN=KIF22 PE=1 SV=5	1.583	0.6627	0.04716	up	yes	235.0218	148.4383	204.3876343	135.6202413	105.3070908	226.1643982	252.2609417	226.6399375	BP:establishment of organelle localization;BP:organic cyclic compound metabolic process;BP:cellular response to stimulus;BP:mitotic metaphase plate congression;BP:DNA repair;BP:heterocycle metabolic process;BP:cellular response to stress;BP:sister chromatid cohesion;BP:cellular component organization;BP:cellular component organization or biogenesis;BP:response to stress;BP:biological_process;BP:m…	GO:0051656;GO:1901360;GO:0051716;GO:0007080;GO:0006281;GO:0046483;GO:0033554;GO:0007062;GO:0016043;GO:0071840;GO:0006950;GO:0008150;GO:0008152;GO:0051234;GO:0050896;GO:0034641;GO:0007049;GO:0006139;GO:0051640;GO:0009987;GO:0006725;GO:0006974;GO:0051310;GO:0043170;GO:0006807;GO:1903047;GO:0090304;GO:0022402;GO:0051303;GO:0071704;GO:0000278;GO:0051649;GO:0051179;GO:0006996;GO:0044238;GO:0007017;GO:…	K10403	KIF22	hsa04814;hsa04914	Motor proteins;Progesterone-mediated oocyte maturation	COG5059	O:Posttranslational modification, protein turnover, chaperones	PF00225.27;PF16796.9;PF12836.11	Kinesin;Microtub_bd;HHH_3	Kinesin motor domain;Microtubule binding;Helix-hairpin-helix motif	mitochondrial
Q8N2K1	UBE2J2	Ubiquitin-conjugating enzyme E2 J2	118424	UB2J2_HUMAN Ubiquitin-conjugating enzyme E2 J2 OS=Homo sapiens OX=9606 GN=UBE2J2 PE=1 SV=3	1.431	0.517	0.01797	up	yes	222.9795	155.8188	186.037323	133.8681946	147.5509491	237.6816101	212.6468353	218.6100159	BP:regulation of intracellular protein transport;BP:positive regulation of intracellular transport;BP:regulation of transport;BP:regulation of intracellular transport;BP:cellular response to stimulus;BP:response to unfolded protein;BP:protein modification by small protein conjugation or removal;BP:protein modification by small protein conjugation;BP:positive regulation of biological process;BP:po…	GO:0033157;GO:0032388;GO:0051049;GO:0032386;GO:0051716;GO:0006986;GO:0070647;GO:0032446;GO:0048518;GO:0051050;GO:1903955;GO:0030163;GO:0010033;GO:1901564;GO:1901565;GO:0019538;GO:0010243;GO:0016567;GO:0033554;GO:0036503;GO:0006807;GO:0051222;GO:0051223;GO:0050789;GO:1901575;GO:0065007;GO:0070201;GO:0050794;GO:0006950;GO:0036211;GO:0008150;GO:0008152;GO:0051603;GO:1901698;GO:0010498;GO:0043412;GO:…	K04554	UBE2J2, NCUBE2, UBC6	hsa04141;hsa04120;hsa05012;hsa05022	Protein processing in endoplasmic reticulum;Ubiquitin mediated proteolysis;Parkinson disease;Pathways of neurodegeneration - multiple diseases	ENOG410Z0AN	O:Posttranslational modification, protein turnover, chaperones	PF00179.30	UQ_con	Ubiquitin-conjugating enzyme	cytoplasmic
Q9Y5Z7	HCFC2	Host cell factor 2	29915	HCFC2_HUMAN Host cell factor 2 OS=Homo sapiens OX=9606 GN=HCFC2 PE=1 SV=1	1.447	0.5331	0.01201	up	yes	222.9108	154.0381	138.9789886	158.0874939	165.0477295	199.3373261	246.8545546	222.5405731	BP:negative regulation of metabolic process;BP:regulation of primary metabolic process;BP:regulation of metabolic process;BP:macromolecular complex subunit organization;BP:regulation of cellular biosynthetic process;BP:negative regulation of cellular metabolic process;BP:regulation of cellular metabolic process;BP:regulation of biological process;BP:cellular component organization or biogenesis;B…	GO:0009892;GO:0080090;GO:0019222;GO:0043933;GO:0031326;GO:0031324;GO:0031323;GO:0050789;GO:0071840;GO:0010605;GO:0009890;GO:0000122;GO:0006325;GO:0016043;GO:0019219;GO:0031327;GO:0010556;GO:0065007;GO:0048519;GO:0010468;GO:0071824;GO:0045934;GO:0060255;GO:0009987;GO:0009889;GO:0050794;GO:1902679;GO:0008150;GO:0051171;GO:0051172;GO:2001141;GO:0006338;GO:0051253;GO:0051252;GO:0006355;GO:0006357;GO:…	K14966	HCFC	hsa03083;hsa05168	Polycomb repressive complex;Herpes simplex virus 1 infection	ENOG410Y5AC	I:Lipid transport and metabolism	PF13854.10;PF13415.10;PF01344.29;PF13418.10;PF13964.10;PF00041.25	Kelch_5;Kelch_3;Kelch_1;Kelch_4;Kelch_6;fn3	Kelch motif;Galactose oxidase, central domain;Kelch motif;Galactose oxidase, central domain;Kelch motif;Fibronectin type III domain	mitochondrial
Q9Y664	KPTN	KICSTOR complex protein kaptin	11133	KPTN_HUMAN KICSTOR complex protein kaptin OS=Homo sapiens OX=9606 GN=KPTN PE=1 SV=2	1.273	0.3482	0.03043	up	yes	200.4895	157.4731	152.500946	168.6323242	151.2861328	180.3116608	199.8018799	221.3549652	BP:response to extracellular stimulus;BP:protein localization;BP:regulation of TORC1 signaling;BP:negative regulation of response to stimulus;BP:cellular response to amino acid starvation;BP:regulation of response to stimulus;BP:negative regulation of TORC1 signaling;BP:negative regulation of intracellular signal transduction;BP:negative regulation of cell communication;BP:response to starvation;…	GO:0009991;GO:0008104;GO:1903432;GO:0048585;GO:0034198;GO:0048583;GO:1904262;GO:1902532;GO:0010648;GO:0042594;GO:0023051;GO:0010646;GO:0071840;GO:0051716;GO:1902531;GO:1990928;GO:0009968;GO:0070727;GO:0009966;GO:0042149;GO:0097435;GO:0061462;GO:0016043;GO:0050789;GO:0065007;GO:0048519;GO:0033036;GO:0071496;GO:0009987;GO:0050794;GO:0033365;GO:0006950;GO:0008150;GO:0072665;GO:0009267;GO:0007154;GO:…	K23295	KPTN	------	------	ENOG41100KB	S:Function unknown	PF13517.10	FG-GAP_3	FG-GAP-like repeat	cytoplasmic
Q13322	GRB10	Growth factor receptor-bound protein 10	2887	GRB10_HUMAN Growth factor receptor-bound protein 10 OS=Homo sapiens OX=9606 GN=GRB10 PE=1 SV=2	1.839	0.8789	0.03701	up	yes	226.426	123.1219	120.3975372	178.7317963	70.23636627	235.4358646	241.1615601	202.6805115	BP:regulation of phosphate metabolic process;BP:regulation of metabolic process;BP:regulation of transport;BP:negative regulation of response to stimulus;BP:positive regulation of response to stimulus;BP:regulation of response to stimulus;BP:regulation of Wnt signaling pathway;BP:signal transduction;BP:cell surface receptor signaling pathway;BP:enzyme linked receptor protein signaling pathway;BP:…	GO:0019220;GO:0019222;GO:0051049;GO:0048585;GO:0048584;GO:0048583;GO:0030111;GO:0007165;GO:0007166;GO:0007167;GO:0007169;GO:0034762;GO:0034763;GO:0009968;GO:0009966;GO:0009967;GO:0000165;GO:0048518;GO:0048519;GO:0051051;GO:0042325;GO:0042326;GO:0048870;GO:1900077;GO:1900076;GO:0009892;GO:0009893;GO:1904738;GO:0014812;GO:0048009;GO:0035556;GO:0050789;GO:1901576;GO:0065007;GO:0016477;GO:0050794;GO:…	K20064	GRB10	hsa04150	mTOR signaling pathway	ENOG410XXC8	K:Transcription	PF08947.14;PF00017.28;PF00788.27;PF00169.33	BPS;SH2;RA;PH	BPS;SH2 domain;Ras association;PH domain	cytoplasmic
P32004	L1CAM	Neural cell adhesion molecule L1	3897	L1CAM_HUMAN Neural cell adhesion molecule L1 OS=Homo sapiens OX=9606 GN=L1CAM PE=1 SV=2	1.684	0.7519	0.02718	up	yes	218.1029	129.4996	120.4074707	154.4064026	113.6850433	204.703537	187.0992737	262.5059509	BP:cell-matrix adhesion;BP:regulation of extent of cell growth;BP:regulation of cell projection organization;BP:cellular component organization or biogenesis;BP:positive regulation of cell projection organization;BP:neuron projection guidance;BP:taxis;BP:positive regulation of cell development;BP:positive regulation of biological process;BP:regulation of cell proliferation;BP:cell-substrate adhes…	GO:0007160;GO:0061387;GO:0031344;GO:0071840;GO:0031346;GO:0097485;GO:0042330;GO:0010720;GO:0048518;GO:0042127;GO:0031589;GO:0006935;GO:0010975;GO:0030516;GO:0098742;GO:0048870;GO:0050772;GO:0022603;GO:0031175;GO:0120036;GO:0120035;GO:0050789;GO:0016043;GO:0098609;GO:0065007;GO:0016477;GO:0051130;GO:0061564;GO:0050793;GO:0050794;GO:0008150;GO:0051239;GO:0051962;GO:0051960;GO:0048639;GO:0048638;GO:…	K06550	L1CAM, CD171	hsa04360;hsa04514	Axon guidance;Cell adhesion molecules	ENOG410XSVG	S:Function unknown	PF13927.10;PF07679.20;PF00041.25;PF00047.29;PF13895.10;PF13882.10	Ig_3;I-set;fn3;ig;Ig_2;Bravo_FIGEY	Immunoglobulin domain;Immunoglobulin I-set domain;Fibronectin type III domain;Immunoglobulin domain;Immunoglobulin domain;Bravo-like intracellular region	plasma membrane
Q08397	LOXL1	Lysyl oxidase homolog 1	4016	LOXL1_HUMAN Lysyl oxidase homolog 1 OS=Homo sapiens OX=9606 GN=LOXL1 PE=1 SV=2	3.004	1.587	0.01442	up	yes	257.2794	85.6414	68.45493317	119.3025055	69.16668701	185.2756805	272.5850388	313.9773766	BP:response to biotic stimulus;BP:nitrogen compound metabolic process;BP:response to lipopolysaccharide;BP:macromolecule metabolic process;BP:cellular component organization or biogenesis;BP:response to lipid;BP:response to external biotic stimulus;BP:cellular component organization;BP:organic substance metabolic process;BP:protein deamination;BP:protein modification process;BP:extracellular stru…	GO:0009607;GO:0006807;GO:0032496;GO:0043170;GO:0071840;GO:0033993;GO:0043207;GO:0016043;GO:0071704;GO:0018277;GO:0036211;GO:0043062;GO:0009605;GO:0032502;GO:0001568;GO:0009987;GO:0043412;GO:0008150;GO:0008152;GO:0042221;GO:0010033;GO:1901700;GO:0044238;GO:1901564;GO:0019538;GO:0050896;GO:0048856;GO:0030199;GO:0030198;GO:0002237;GO:0035904;GO:0045229;GO:0060840;GO:0097435GO:0099503;GO:0031012;GO:0…	K14678	LOXL1	------	------	ENOG41101E4	O:Posttranslational modification, protein turnover, chaperones	PF01186.21	Lysyl_oxidase	Lysyl oxidase	extracellular
Q8N8R5	C2orf69	Mitochondrial protein C2orf69	205327	CB069_HUMAN Mitochondrial protein C2orf69 OS=Homo sapiens OX=9606 GN=C2orf69 PE=1 SV=1	1.487	0.5724	0.04092	up	yes	197.7189	132.9281	154.9132233	111.3613586	132.5098267	170.5177765	231.1493988	191.4893799	BP:energy derivation by oxidation of organic compounds;BP:metabolic process;BP:cellular metabolic process;BP:cellular process;BP:aerobic respiration;BP:cellular respiration;BP:generation of precursor metabolites and energy;BP:biological_process;BP:oxidative phosphorylationCC:intracellular membrane-bounded organelle;CC:organelle lumen;CC:membrane-enclosed lumen;CC:cellular_component;CC:intracellul…	GO:0015980;GO:0008152;GO:0044237;GO:0009987;GO:0009060;GO:0045333;GO:0006091;GO:0008150;GO:0006119GO:0043231;GO:0043233;GO:0031974;GO:0005575;GO:0070013;GO:0043229;GO:0005739;GO:0005759;GO:0070469;GO:0043227;GO:0043226;GO:0110165	------	------	------	------	ENOG4110057	S:Function unknown	PF10561.13	C2orf69	C2orf69	mitochondrial
Q9UKC9	FBXL2	F-box/LRR-repeat protein 2	25827	FBXL2_HUMAN F-box/LRR-repeat protein 2 OS=Homo sapiens OX=9606 GN=FBXL2 PE=1 SV=3	1.725	0.7866	0.02286	up	yes	207.6402	120.3967	142.8318787	138.2037048	80.15454102	190.3863068	198.2834998	234.2507172	BP:regulation of catabolic process;BP:regulation of cellular catabolic process;BP:regulation of response to external stimulus;BP:regulation of response to stimulus;BP:modulation by host of viral RNA genome replication;BP:nitrogen compound metabolic process;BP:regulation of signaling;BP:modification-dependent macromolecule catabolic process;BP:regulation of cell communication;BP:regulation of biol…	GO:0009894;GO:0031329;GO:0032101;GO:0048583;GO:0044830;GO:0006807;GO:0023051;GO:0043632;GO:0010646;GO:0050789;GO:0031347;GO:1901575;GO:0019222;GO:0016567;GO:0009966;GO:0043161;GO:0070647;GO:0050727;GO:0051851;GO:0051896;GO:0044419;GO:0071704;GO:1900226;GO:0065007;GO:0036211;GO:0006508;GO:0010506;GO:0044087;GO:0044238;GO:0031323;GO:0043687;GO:0031333;GO:0019941;GO:0031146;GO:0044827;GO:0051128;GO:…	K10268	FBXL2_20	------	------	ENOG410XQ54	O:Posttranslational modification, protein turnover, chaperones	PF13516.10;PF12799.11;PF12937.11;PF00646.37	LRR_6;LRR_4;F-box-like;F-box	Leucine Rich repeat;Leucine Rich repeats;F-box-like;F-box domain	plasma membrane
O95251	KAT7	Histone acetyltransferase KAT7	11143	KAT7_HUMAN Histone acetyltransferase KAT7 OS=Homo sapiens OX=9606 GN=KAT7 PE=1 SV=1	1.496	0.5811	0.03922	up	yes	196.2697	131.1931	171.6298981	121.6434402	100.3058701	192.0913239	204.7634125	191.9542694	BP:regulation of primary metabolic process;BP:regulation of metabolic process;BP:protein acetylation;BP:regulation of response to stimulus;BP:response to sorbitol;BP:organic cyclic compound metabolic process;BP:cellular response to stimulus;BP:negative regulation of macromolecule metabolic process;BP:positive regulation of macromolecule metabolic process;BP:organic substance metabolic process;BP:…	GO:0080090;GO:0019222;GO:0006473;GO:0048583;GO:0072708;GO:1901360;GO:0051716;GO:0010605;GO:0010604;GO:0071704;GO:0048869;GO:0040029;GO:0018193;GO:0048518;GO:0048519;GO:0030101;GO:0042127;GO:0051054;GO:0006282;GO:0006281;GO:0060255;GO:0006475;GO:0072710;GO:0032784;GO:0072716;GO:0032786;GO:0031098;GO:0046649;GO:2001141;GO:0051128;GO:0010033;GO:0046483;GO:1901564;GO:0019538;GO:0010243;GO:0006275;GO:…	K11307	MYST2, HBO1, KAT7	------	------	COG5027	B:Chromatin structure and dynamics	PF01853.22;PF17772.5;PF01530.22	MOZ_SAS;zf-MYST;zf-C2HC	MOZ/SAS family;MYST family zinc finger domain;Zinc finger, C2HC type	nuclear
Q92674	CENPI	Centromere protein I	2491	CENPI_HUMAN Centromere protein I OS=Homo sapiens OX=9606 GN=CENPI PE=1 SV=2	1.594	0.6727	0.02149	up	yes	197.7371	124.0865	129.6084595	105.7654419	136.8857435	170.5614117	231.1457367	191.5040985	BP:CENP-A containing nucleosome assembly;BP:cellular component assembly;BP:macromolecular complex subunit organization;BP:centromere complex assembly;BP:mitotic cell cycle process;BP:cell cycle process;BP:cellular component organization or biogenesis;BP:protein-DNA complex subunit organization;BP:chromatin organization;BP:cellular component organization;BP:macromolecular complex assembly;BP:prote…	GO:0034080;GO:0022607;GO:0043933;GO:0034508;GO:1903047;GO:0022402;GO:0071840;GO:0071824;GO:0006325;GO:0016043;GO:0065003;GO:0065004;GO:0032502;GO:0009987;GO:0003006;GO:0008150;GO:0007059;GO:0006996;GO:0007548;GO:0000070;GO:0000819;GO:0051276;GO:0006338;GO:0022414;GO:0098813;GO:0031055GO:0043232;GO:0043229;GO:0043228;GO:0043227;GO:0043226;GO:0005654;GO:0016604;GO:0000939;GO:0005634;GO:0099080;GO:0…	K11501	CENPI	------	------	ENOG410ZT13	S:Function unknown	PF07778.15	CENP-I	Mis6	mitochondrial
Q9BRK4	LZTS2	Leucine zipper putative tumor suppressor 2	84445	LZTS2_HUMAN Leucine zipper putative tumor suppressor 2 OS=Homo sapiens OX=9606 GN=LZTS2 PE=1 SV=2	1.388	0.473	0.0003627	up	yes	186.12	134.1126	142.5346527	128.2922516	131.5107701	188.7563143	182.8620148	186.741745	BP:regulation of cell proliferation;BP:nuclear transport;BP:nuclear export;BP:regulation of cellular localization;BP:negative regulation of cell proliferation;BP:negative regulation of fibroblast proliferation;BP:negative regulation of response to stimulus;BP:fibroblast proliferation;BP:regulation of response to stimulus;BP:mitotic cell cycle process;BP:negative regulation of signaling;BP:regulat…	GO:0042127;GO:0051169;GO:0051168;GO:0060341;GO:0008285;GO:0048147;GO:0048585;GO:0048144;GO:0048583;GO:1903047;GO:0023057;GO:0030111;GO:0022607;GO:0000226;GO:0010648;GO:0007166;GO:0023051;GO:0035239;GO:0048589;GO:0010646;GO:0050789;GO:0071840;GO:0032880;GO:0000910;GO:0051234;GO:0009968;GO:0009966;GO:0000281;GO:0016043;GO:0030178;GO:0065007;GO:0048519;GO:1903828;GO:0060682;GO:0048145;GO:0090090;GO:…	K26471	LZTS2	hsa04310	Wnt signaling pathway	ENOG4111JZA	Z:Cytoskeleton	PF06818.19	Fez1	Fez1	cytoplasmic
Q96Q83	ALKBH3	Alpha-ketoglutarate-dependent dioxygenase alkB homolog 3	221120	ALKB3_HUMAN Alpha-ketoglutarate-dependent dioxygenase alkB homolog 3 OS=Homo sapiens OX=9606 GN=ALKBH3 PE=1 SV=1	1.227	0.2951	0.01944	up	yes	170.3481	138.7955	143.9770813	125.1274033	147.2818909	161.9315491	178.1731917	170.9396057	BP:DNA dealkylation;BP:oxidative RNA demethylation;BP:RNA modification;BP:nucleic acid metabolic process;BP:cellular response to DNA damage stimulus;BP:cellular nitrogen compound metabolic process;BP:nitrogen compound metabolic process;BP:organic cyclic compound metabolic process;BP:DNA dealkylation involved in DNA repair;BP:nucleobase-containing compound metabolic process;BP:cellular response to…	GO:0035510;GO:0035513;GO:0009451;GO:0090304;GO:0006974;GO:0034641;GO:0006807;GO:1901360;GO:0006307;GO:0006139;GO:0051716;GO:0006304;GO:0070989;GO:0008283;GO:0035553;GO:0071704;GO:0080111;GO:0035552;GO:0009987;GO:0006725;GO:0043412;GO:0008150;GO:0008152;GO:0006281;GO:0046483;GO:0070988;GO:0044238;GO:0006950;GO:0044237;GO:0043170;GO:0016070;GO:0033554;GO:0006259;GO:0050896GO:0005739;GO:0043227;GO:0…	K10860	ALKBH3, DEPC1	------	------	COG3145	L:Replication, recombination and repair	PF13532.10	2OG-FeII_Oxy_2	2OG-F	nuclear
Q5SQH8	C6orf136	Uncharacterized protein C6orf136	221545	CF136_HUMAN Uncharacterized protein C6orf136 OS=Homo sapiens OX=9606 GN=C6orf136 PE=2 SV=1	2.571	1.362	0.01965	up	yes	210.8923	82.0415	95.22132934	102.9690247	47.9341774	151.8244781	242.7820054	238.0705109	------	------	------	------	------	------	ENOG4111RAP	S:Function unknown	PF10184.13	DUF2358	Uncharacterized conserved protein	mitochondrial
O75113	N4BP1	NEDD4-binding protein 1	9683	N4BP1_HUMAN NEDD4-binding protein 1 OS=Homo sapiens OX=9606 GN=N4BP1 PE=1 SV=4	1.229	0.2975	0.03628	up	yes	160.3156	130.4822	139.2516632	136.2440033	115.9509811	150.483429	158.5224304	171.9409027	BP:regulation of primary metabolic process;BP:regulation of proteasomal ubiquitin-dependent protein catabolic process;BP:negative regulation of proteasomal ubiquitin-dependent protein catabolic process;BP:regulation of response to stimulus;BP:regulation of defense response;BP:cellular response to stimulus;BP:negative regulation of macromolecule metabolic process;BP:regulation of metabolic process…	GO:0080090;GO:0032434;GO:0032435;GO:0048583;GO:0031347;GO:0051716;GO:0010605;GO:0019222;GO:0043207;GO:0044419;GO:1901799;GO:0065007;GO:0060255;GO:0030162;GO:0051707;GO:0009607;GO:0009605;GO:0002376;GO:1901873;GO:0009894;GO:0009895;GO:0009892;GO:1901874;GO:0002831;GO:0050789;GO:0002682;GO:0071214;GO:0050792;GO:0009889;GO:0050794;GO:0006952;GO:0006950;GO:0008150;GO:0051239;GO:0006955;GO:0031400;GO:…	------	------	------	------	ENOG410ZNK1	S:Function unknown	PF11977.12	RNase_Zc3h12a	Zc3h12a-like Ribonuclease NYN domain	cytoplasmic
Q9H7Z3	NRDE2	Nuclear exosome regulator NRDE2	55051	NRDE2_HUMAN Nuclear exosome regulator NRDE2 OS=Homo sapiens OX=9606 GN=NRDE2 PE=1 SV=3	2.395	1.26	0.02342	up	yes	196.6313	82.1017	113.291291	76.6053756	56.40835953	213.1554118	233.6989136	143.0395355	BP:positive regulation of intracellular transport;BP:regulation of primary metabolic process;BP:regulation of metabolic process;BP:regulation of transport;BP:regulation of intracellular transport;BP:cellular component organization or biogenesis;BP:cellular response to stimulus;BP:negative regulation of macromolecule metabolic process;BP:positive regulation of macromolecule metabolic process;BP:re…	GO:0032388;GO:0080090;GO:0019222;GO:0051049;GO:0032386;GO:0071840;GO:0051716;GO:0010605;GO:0010604;GO:0032239;GO:0040029;GO:0048518;GO:0048519;GO:0051050;GO:0060255;GO:0061013;GO:0046483;GO:0031507;GO:0033554;GO:0009894;GO:0009895;GO:0009892;GO:0009893;GO:0009890;GO:0009891;GO:0006807;GO:0050789;GO:0000278;GO:0016043;GO:0065007;GO:1901360;GO:0065008;GO:0009889;GO:0050794;GO:0006950;GO:0008150;GO:…	K26109	NRDE2	------	------	ENOG410XPGD	S:Function unknown	PF08424.14	NRDE-2	NRDE-2, necessary for RNA interference	nuclear
Q9H6A9	PCNX3	Pecanex-like protein 3	399909	PCX3_HUMAN Pecanex-like protein 3 OS=Homo sapiens OX=9606 GN=PCNX3 PE=1 SV=2	1.555	0.6369	0.04246	up	yes	163.0918	104.8858	143.0116577	82.60765076	89.03810883	153.2073059	169.8589935	166.2091064	CC:cellular_component;CC:membrane;CC:cellular anatomical entity	GO:0005575;GO:0016020;GO:0110165	------	------	------	------	ENOG410XPRI	S:Function unknown	PF05041.19	Pecanex_C	Pecanex protein	plasma membrane
P12273	PIP	Prolactin-inducible protein	5304	PIP_HUMAN Prolactin-inducible protein OS=Homo sapiens OX=9606 GN=PIP PE=1 SV=1	1.962	0.9723	0.03437	up	yes	171.8597	87.5924	50.82199097	106.1748478	105.7802313	142.2557831	208.3368545	164.986546	BP:detection of chemical stimulus;BP:positive regulation of metabolic process;BP:regulation of metabolic process;BP:positive regulation of cellular biosynthetic process;BP:regulation of T cell apoptotic process;BP:negative regulation of T cell apoptotic process;BP:positive regulation of cellular metabolic process;BP:regulation of cellular metabolic process;BP:positive regulation of macromolecule …	GO:0009593;GO:0009893;GO:0019222;GO:0031328;GO:0070232;GO:0070233;GO:0031325;GO:0031323;GO:0010604;GO:1901564;GO:0042592;GO:0010628;GO:0050906;GO:0050907;GO:0043170;GO:0001895;GO:0001580;GO:0042981;GO:0009891;GO:0050789;GO:0071704;GO:0043067;GO:0043066;GO:0002682;GO:0031326;GO:0048518;GO:0065007;GO:0043069;GO:0010468;GO:0070229;GO:0070228;GO:0032501;GO:0060255;GO:0009889;GO:0050794;GO:0050912;GO:…	K25717	PIP	------	------	ENOG41116UQ	O:Posttranslational modification, protein turnover, chaperones	PF05326.15	SVA	Seminal vesicle autoantigen	ER
Q86WT1	IFT70A	Intraflagellar transport protein 70A	92104	IT70A_HUMAN Intraflagellar transport protein 70A OS=Homo sapiens OX=9606 GN=IFT70A PE=2 SV=3	1.561	0.6425	0.038	up	yes	141.7577	90.8209	69.7929306	96.88193512	105.7878037	163.1799164	142.9090271	119.1842578	BP:intraciliary transport;BP:cytoskeleton-dependent intracellular transport;BP:transport;BP:microtubule-based transport;BP:cellular process;BP:transport along microtubule;BP:biological_process;BP:establishment of localization in cell;BP:establishment of localization;BP:localization;BP:cellular localization;BP:protein complex localization;BP:microtubule-based process;BP:intracellular transport;BP:…	GO:0042073;GO:0030705;GO:0006810;GO:0099111;GO:0009987;GO:0010970;GO:0008150;GO:0051649;GO:0051234;GO:0051179;GO:0051641;GO:0031503;GO:0007017;GO:0046907;GO:0007018GO:0099512;GO:0099513;GO:0005879;GO:0005874;GO:0005575;GO:0110165;GO:0030992;GO:0005881;GO:0032991;GO:0099080;GO:0099081GO:0044877;GO:0005488;GO:0120170;GO:0003674	K19683	TTC30, DYF1	------	------	ENOG410XNQ1	S:Function unknown	PF07719.21;PF14559.10;PF13432.10;PF12895.11	TPR_2;TPR_19;TPR_16;ANAPC3	Tetratricopeptide repeat;Tetratricopeptide repeat;Tetratricopeptide repeat;Anaphase-promoting complex, cyclosome, subunit 3	cytoplasmic
Q9P0U4	CXXC1	CXXC-type zinc finger protein 1	30827	CXXC1_HUMAN CXXC-type zinc finger protein 1 OS=Homo sapiens OX=9606 GN=CXXC1 PE=1 SV=2	1.52	0.6041	0.0159	up	yes	133.7441	87.9996	72.95120239	101.287117	89.7605896	130.3953552	148.7430725	122.0937805	BP:regulation of primary metabolic process;BP:regulation of metabolic process;BP:positive regulation of cellular biosynthetic process;BP:regulation of cellular biosynthetic process;BP:positive regulation of cellular metabolic process;BP:positive regulation of nitrogen compound metabolic process;BP:regulation of cellular metabolic process;BP:positive regulation of RNA metabolic process;BP:regulati…	GO:0080090;GO:0019222;GO:0031328;GO:0031326;GO:0031325;GO:0051173;GO:0031323;GO:0051254;GO:0050789;GO:0009893;GO:0010604;GO:0009891;GO:0019219;GO:0045893;GO:0065007;GO:0010468;GO:1902680;GO:0045935;GO:0060255;GO:0009889;GO:0050794;GO:0048518;GO:0008150;GO:0051171;GO:2001141;GO:0051252;GO:0006355;GO:0010557;GO:0010556;GO:0048522GO:0043226;GO:0043227;GO:0034708;GO:0016607;GO:0005654;GO:0016604;GO:0…	K14960	CXXC1, SPP1, CPS40	------	------	ENOG410YG6P	S:Function unknown	PF12269.12;PF02008.24;PF00628.33	CpG_bind_C;zf-CXXC;PHD	CpG binding protein C-terminal domain;CXXC zinc finger domain;PHD-finger	nuclear
O95619	YEATS4	YEATS domain-containing protein 4	8089	YETS4_HUMAN YEATS domain-containing protein 4 OS=Homo sapiens OX=9606 GN=YEATS4 PE=1 SV=1	1.852	0.8891	0.01224	up	yes	138.7214	74.8877	89.70745087	60.66004181	74.29566956	136.0648499	160.8373566	119.2619761	BP:regulation of primary metabolic process;BP:regulation of metabolic process;BP:positive regulation of response to stimulus;BP:regulation of response to stimulus;BP:cellular component organization or biogenesis;BP:positive regulation of macromolecule metabolic process;BP:positive regulation of biological process;BP:positive regulation of DNA metabolic process;BP:regulation of DNA repair;BP:regul…	GO:0080090;GO:0019222;GO:0048584;GO:0048583;GO:0071840;GO:0010604;GO:0048518;GO:0051054;GO:0006282;GO:0051052;GO:0060255;GO:2001141;GO:0000018;GO:0009893;GO:0009891;GO:0042981;GO:0016043;GO:0065007;GO:0045911;GO:0009889;GO:0050794;GO:2000781;GO:0008150;GO:0080134;GO:0080135;GO:0006355;GO:0010557;GO:0010556;GO:0045739;GO:0007049;GO:0010569;GO:1905168;GO:0009987;GO:0045893;GO:0006338;GO:0051252;GO:…	K11341	YEATS4, GAS41, YAF9	hsa03082	ATP-dependent chromatin remodeling	COG5033	K:Transcription	PF03366.20;PF20305.2	YEATS;pYEATS	YEATS family;prokaryotic YEATS domain	cytoplasmic
Q9H079	KATNBL1	KATNB1-like protein 1	79768	KTBL1_HUMAN KATNB1-like protein 1 OS=Homo sapiens OX=9606 GN=KATNBL1 PE=1 SV=1	1.52	0.6041	0.02189	up	yes	118.6288	78.0335	84.31343842	76.80311584	72.98385181	101.4413834	116.3780098	138.0671411	BP:regulation of organelle organization;BP:positive regulation of organelle organization;BP:regulation of cellular component organization;BP:regulation of biological process;BP:cellular component organization or biogenesis;BP:cellular component organization;BP:fibril organization;BP:regulation of cytoskeleton organization;BP:positive regulation of biological process;BP:biological regulation;BP:po…	GO:0033043;GO:0010638;GO:0051128;GO:0050789;GO:0071840;GO:0016043;GO:0097435;GO:0051493;GO:0048518;GO:0065007;GO:0051130;GO:0009987;GO:0031122;GO:0008150;GO:0050794;GO:0006996;GO:0007017;GO:0007010;GO:0051495;GO:0000226;GO:0048522GO:0098590;GO:0043229;GO:0043228;GO:0008352;GO:0043227;GO:0043226;GO:0005737;GO:0072686;GO:0005730;GO:0016020;GO:0097431;GO:0000922;GO:0005654;GO:0005875;GO:0110165;GO:0…	------	------	------	------	ENOG4111ZSI	S:Function unknown	PF13925.10	Katanin_con80	con80 domain of Katanin	cytoplasmic
Q5VTE6	ANGEL2	Protein angel homolog 2	90806	ANGE2_HUMAN Protein angel homolog 2 OS=Homo sapiens OX=9606 GN=ANGEL2 PE=1 SV=1	2.103	1.072	0.01607	up	yes	125.7667	59.8141	52.83917236	74.51000498	52.09325409	106.3619308	154.6859436	116.2522943	BP:regulation of catabolic process;BP:negative regulation of metabolic process;BP:regulation of primary metabolic process;BP:regulation of cellular catabolic process;BP:regulation of cellular biosynthetic process;BP:positive regulation of cellular metabolic process;BP:negative regulation of cellular metabolic process;BP:regulation of cellular metabolic process;BP:negative regulation of mRNA catab…	GO:0009894;GO:0009892;GO:0080090;GO:0031329;GO:0031326;GO:0031325;GO:0031324;GO:0031323;GO:1902373;GO:0009895;GO:0070935;GO:0050789;GO:0010628;GO:0051172;GO:0007346;GO:0045786;GO:0019222;GO:0043489;GO:0043488;GO:0043487;GO:0010608;GO:1903312;GO:0019219;GO:0065007;GO:0048522;GO:0048518;GO:0048519;GO:0065008;GO:0010468;GO:0045930;GO:0045934;GO:0031330;GO:0060255;GO:1902369;GO:0061013;GO:0009889;GO:…	K18729	ANGEL	------	------	COG5239	A:RNA processing and modification	PF19339.3;PF03372.27	ANGEL2_N;Exo_endo_phos	Protein angel homolog 2 N-terminal;Endonuclease/Exonuclease/phosphatase family	cytoplasmic
P55055	NR1H2	Oxysterols receptor LXR-beta	7376	NR1H2_HUMAN Oxysterols receptor LXR-beta OS=Homo sapiens OX=9606 GN=NR1H2 PE=1 SV=2	2.077	1.055	0.01803	up	yes	124.4303	59.9053	65.27274616	80.86920166	33.57400894	120.0808105	111.110874	142.09935	BP:regulation of primary metabolic process;BP:regulation of secretion;BP:positive regulation of secretion;BP:regulation of transport;BP:negative regulation of response to stimulus;BP:regulation of response to stimulus;BP:mRNA transcription;BP:negative regulation of innate immune response;BP:regulation of lipid localization;BP:regulation of response to cytokine stimulus;BP:positive regulation of p…	GO:0080090;GO:0051046;GO:0051047;GO:0051049;GO:0048585;GO:0048583;GO:0009299;GO:0045824;GO:1905952;GO:0060759;GO:1902895;GO:1901576;GO:1903573;GO:0032774;GO:1902893;GO:0009755;GO:0010605;GO:0019222;GO:0009968;GO:0009966;GO:0048869;GO:0045834;GO:0044093;GO:0048518;GO:0048519;GO:0002683;GO:0010565;GO:0051051;GO:0051050;GO:0060255;GO:0031348;GO:0030162;GO:2001141;GO:0046486;GO:0051128;GO:0010874;GO:…	K08535	NR1H2, LXRB	hsa04931	Insulin resistance	ENOG410XRZC	J:Translation, ribosomal structure and biogenesis	PF00104.34;PF00105.22	Hormone_recep;zf-C4	Ligand-binding domain of nuclear hormone receptor;Zinc finger, C4 type	nuclear
P25311	AZGP1	Zinc-alpha-2-glycoprotein	563	ZA2G_HUMAN Zinc-alpha-2-glycoprotein OS=Homo sapiens OX=9606 GN=AZGP1 PE=1 SV=2	32	5	2.01E-06	up	yes	538.2652	0	0	0	0	558.3486938	542.4212682	514.02549	BP:detection of chemical stimulus;BP:homeostatic process;BP:detection of stimulus involved in sensory perception;BP:detection of chemical stimulus involved in sensory perception;BP:immune system process;BP:retina homeostasis;BP:detection of chemical stimulus involved in sensory perception of bitter taste;BP:regulation of biological process;BP:biological regulation;BP:anatomical structure homeosta…	GO:0009593;GO:0042592;GO:0050906;GO:0050907;GO:0002376;GO:0001895;GO:0001580;GO:0050789;GO:0065007;GO:0060249;GO:0048519;GO:0042127;GO:0008285;GO:0032501;GO:0009987;GO:0050794;GO:0050912;GO:0008150;GO:0006955;GO:0007155;GO:0051606;GO:0001894;GO:0048871;GO:0050896;GO:0048523GO:0009897;GO:0030312;GO:0043229;GO:0098552;GO:0043227;GO:0043226;GO:0070062;GO:0005615;GO:0005634;GO:0005576;GO:0110165;GO:1…	------	------	------	------	ENOG4111CJX	O:Posttranslational modification, protein turnover, chaperones	PF00129.22;PF07654.19	MHC_I;C1-set	Class I Histocompatibility antigen, domains alpha 1 and 2;Immunoglobulin C1-set domain	extracellular
O75319	DUSP11	RNA/RNP complex-1-interacting phosphatase	8446	DUS11_HUMAN RNA/RNP complex-1-interacting phosphatase OS=Homo sapiens OX=9606 GN=DUSP11 PE=1 SV=3	32	5	0.0003135	up	yes	383.3541	0	0	0	0	448.412384	360.3703308	341.2795715	BP:dephosphorylation;BP:protein dephosphorylation;BP:nitrogen compound metabolic process;BP:organic cyclic compound metabolic process;BP:nucleobase-containing compound metabolic process;BP:nucleic acid metabolic process;BP:organic substance metabolic process;BP:cellular aromatic compound metabolic process;BP:cellular process;BP:macromolecule modification;BP:protein modification process;BP:biologi…	GO:0016311;GO:0006470;GO:0006807;GO:1901360;GO:0006139;GO:0090304;GO:0071704;GO:0006725;GO:0009987;GO:0043412;GO:0036211;GO:0008150;GO:0008152;GO:0046483;GO:0016070;GO:0044238;GO:1901564;GO:0019538;GO:0034641;GO:0044237;GO:0043170;GO:0006796;GO:0006793;GO:0006396GO:0043229;GO:0043227;GO:0016607;GO:0016604;GO:0045171;GO:0005634;GO:0043226;GO:0005654;GO:0110165;GO:0001650;GO:0043231;GO:0005575GO:00…	K14165	K14165	------	------	COG5226	A:RNA processing and modification	PF00782.24	DSPc	Dual specificity phosphatase, catalytic domain	mitochondrial
P05062	ALDOB	Fructose-bisphosphate aldolase B	229	ALDOB_HUMAN Fructose-bisphosphate aldolase B OS=Homo sapiens OX=9606 GN=ALDOB PE=1 SV=2	32	5	0.0003945	up	yes	328.6219	0	0	0	0	388.0706482	291.8809814	305.9139886	BP:regulation of phosphate metabolic process;BP:regulation of primary metabolic process;BP:regulation of metabolic process;BP:small molecule metabolic process;BP:small molecule catabolic process;BP:fructose catabolic process to hydroxyacetone phosphate and glyceraldehyde-3-phosphate;BP:negative regulation of nucleotide metabolic process;BP:cellular component organization or biogenesis;BP:NADH oxi…	GO:0019220;GO:0080090;GO:0019222;GO:0044281;GO:0044282;GO:0061624;GO:0045980;GO:0071840;GO:0006116;GO:1905856;GO:0044093;GO:0048519;GO:0032781;GO:0070072;GO:0032787;GO:0043436;GO:0016052;GO:0016051;GO:0019637;GO:0019320;GO:0009894;GO:0022607;GO:0009892;GO:0044283;GO:0050789;GO:1901576;GO:1901575;GO:0016043;GO:0065003;GO:0065007;GO:0065009;GO:0019318;GO:0019319;GO:0050794;GO:0008150;GO:0008152;GO:…	K01623	ALDO	hsa00030;hsa01100;hsa01230;hsa01200;hsa00051;hsa04066;hsa00010	Pentose phosphate pathway;Metabolic pathways;Biosynthesis of amino acids;Carbon metabolism;Fructose and mannose metabolism;HIF-1 signaling pathway;Glycolysis / Gluconeogenesis	COG3588	G:Carbohydrate transport and metabolism	PF00274.23	Glycolytic	Fructose-bisphosphate aldolase class-I	cytoplasmic
Q9BV73	CEP250	Centrosome-associated protein CEP250	11190	CP250_HUMAN Centrosome-associated protein CEP250 OS=Homo sapiens OX=9606 GN=CEP250 PE=1 SV=2	32	5	0.00219	up	yes	325.2584	0	0	0	0	248.8648287	317.6617126	409.2486407	BP:regulation of protein localization;BP:protein localization;BP:regulation of cellular localization;BP:cell projection organization;BP:cell projection assembly;BP:protein localization to cytoskeleton;BP:cellular component assembly;BP:cell cycle process;BP:plasma membrane bounded cell projection organization;BP:detection of visible light;BP:detection of light stimulus involved in visual perceptio…	GO:0032880;GO:0008104;GO:0060341;GO:0030030;GO:0030031;GO:0044380;GO:0022607;GO:0022402;GO:0120036;GO:0009584;GO:0050908;GO:0050789;GO:0007049;GO:0120031;GO:0032879;GO:1903829;GO:0070727;GO:0050906;GO:0010564;GO:0016043;GO:0065007;GO:0071840;GO:1905508;GO:0009314;GO:0048518;GO:0033036;GO:0009581;GO:0009582;GO:0009583;GO:0030997;GO:0000278;GO:0060271;GO:0008283;GO:0009987;GO:0050794;GO:1905515;GO:…	K16464	CEP250, CNAP1	------	------	ENOG410XPG3	S:Function unknown	PF15035.10	Rootletin	Ciliary rootlet component, centrosome cohesion	cytoplasmic
Q6Q0C0	TRAF7	E3 ubiquitin-protein ligase TRAF7	84231	TRAF7_HUMAN E3 ubiquitin-protein ligase TRAF7 OS=Homo sapiens OX=9606 GN=TRAF7 PE=1 SV=1	32	5	0.01547	up	yes	308.4797	0	0	0	0	381.4624494	387.7807922	156.1958923	BP:positive regulation of apoptotic signaling pathway;BP:regulation of primary metabolic process;BP:regulation of metabolic process;BP:regulation of apoptotic signaling pathway;BP:positive regulation of response to stimulus;BP:regulation of response to stimulus;BP:regulation of neuron apoptotic process;BP:positive regulation of neuron apoptotic process;BP:cell surface receptor signaling pathway;B…	GO:2001235;GO:0080090;GO:0019222;GO:2001233;GO:0048584;GO:0048583;GO:0043523;GO:0043525;GO:0007166;GO:2000058;GO:0071840;GO:0007219;GO:0009966;GO:0009967;GO:0070647;GO:0032446;GO:0048518;GO:0060255;GO:0030162;GO:1901564;GO:0019538;GO:0016567;GO:0007165;GO:0009896;GO:0009894;GO:0022607;GO:0009893;GO:0042981;GO:0050789;GO:0000027;GO:0016043;GO:0065003;GO:0065007;GO:0050794;GO:0043410;GO:0012501;GO:…	K10646	TRAF7, RFWD1	------	------	ENOG410XNP5	S:Function unknown	PF00400.36;PF20426.2;PF17005.9;PF13445.10	WD40;NBCH_WD40;WD40_like;zf-RING_UBOX	WD domain, G-beta repeat;Neurobeachin beta propeller domain;WD40-like domain;RING-type zinc-finger	cytoplasmic
Q99633	PRPF18	Pre-mRNA-splicing factor 18	8559	PRP18_HUMAN Pre-mRNA-splicing factor 18 OS=Homo sapiens OX=9606 GN=PRPF18 PE=1 SV=1	32	5	0.03326	up	yes	299.3892	0	0	0	0	146.3257599	470.1245728	281.7172037	BP:nucleic acid metabolic process;BP:cellular nitrogen compound metabolic process;BP:nitrogen compound metabolic process;BP:organic cyclic compound metabolic process;BP:nucleobase-containing compound metabolic process;BP:organic substance metabolic process;BP:RNA splicing;BP:mRNA metabolic process;BP:cellular process;BP:cellular aromatic compound metabolic process;BP:biological_process;BP:metabol…	GO:0090304;GO:0034641;GO:0006807;GO:1901360;GO:0006139;GO:0071704;GO:0008380;GO:0016071;GO:0009987;GO:0006725;GO:0008150;GO:0008152;GO:0046483;GO:0016070;GO:0044238;GO:0044237;GO:0043170;GO:0006396;GO:0006397GO:0016607;GO:0016604;GO:0110165;GO:0032991;GO:1990904;GO:0005575;GO:0005681	K12817	PRPF18, PRP18	hsa03040	Spliceosome	ENOG410XR90	A:RNA processing and modification	PF02840.19;PF08799.15	Prp18;PRP4	Prp18 domain;pre-mRNA processing factor 4	cytoplasmic
P49810	PSEN2	Presenilin-2	5664	PSN2_HUMAN Presenilin-2 OS=Homo sapiens OX=9606 GN=PSEN2 PE=1 SV=1	32	5	0.04557	up	yes	285.4699	0	0	0	0	440.8770714	99.9913559	315.5413341	BP:regulation of transport;BP:signal transduction;BP:cell surface receptor signaling pathway;BP:regulation of ion transmembrane transport;BP:cellular component organization or biogenesis;BP:Notch signaling pathway;BP:regulation of apoptotic process;BP:positive regulation of molecular function;BP:negative regulation of biological process;BP:beta-amyloid formation;BP:organonitrogen compound metabol…	GO:0051049;GO:0007165;GO:0007166;GO:0034765;GO:0071840;GO:0007219;GO:0042981;GO:0044093;GO:0048519;GO:0034205;GO:1901564;GO:0019538;GO:1990456;GO:0006807;GO:0035556;GO:0050789;GO:0042982;GO:0050435;GO:0016043;GO:0065007;GO:0065009;GO:0006810;GO:0006812;GO:0006811;GO:0050790;GO:0006816;GO:0050794;GO:0006950;GO:0008150;GO:0008152;GO:0051234;GO:0007220;GO:0051604;GO:0036293;GO:0050896;GO:0006518;GO:…	K04522	PSEN2, PS2	hsa04330;hsa04722;hsa05010;hsa05022	Notch signaling pathway;Neurotrophin signaling pathway;Alzheimer disease;Pathways of neurodegeneration - multiple diseases	ENOG410XPZD	U:Intracellular trafficking, secretion, and vesicular transport	PF01080.21	Presenilin	Presenilin	plasma membrane
Q00266	MAT1A	S-adenosylmethionine synthase isoform type-1	4143	METK1_HUMAN S-adenosylmethionine synthase isoform type-1 OS=Homo sapiens OX=9606 GN=MAT1A PE=1 SV=2	32	5	0.005589	up	yes	271.089	0	0	0	0	182.4344635	355.2839661	275.548682	BP:cellular component assembly;BP:protein homotetramerization;BP:macromolecular complex subunit organization;BP:one-carbon metabolic process;BP:carboxylic acid metabolic process;BP:cellular catabolic process;BP:cellular biosynthetic process;BP:cellular component organization;BP:small molecule catabolic process;BP:cellular component organization or biogenesis;BP:sulfur amino acid catabolic process…	GO:0022607;GO:0051289;GO:0043933;GO:0006730;GO:0019752;GO:0044248;GO:0044249;GO:0016043;GO:0044282;GO:0071840;GO:0000098;GO:1901576;GO:1901575;GO:0009068;GO:0071704;GO:0006520;GO:0051260;GO:0051262;GO:0065003;GO:1901605;GO:0046500;GO:1901606;GO:0000096;GO:0006082;GO:0009063;GO:0009987;GO:0009058;GO:0008150;GO:0008152;GO:0043436;GO:1901564;GO:0009056;GO:0051259;GO:0044238;GO:1901565;GO:0044273;GO:…	K00789	metK, MAT	hsa01230;hsa01100;hsa00270;hsa01240	Biosynthesis of amino acids;Metabolic pathways;Cysteine and methionine metabolism;Biosynthesis of cofactors	COG0192	H:Coenzyme transport and metabolism	PF02773.20;PF02772.20;PF00438.24	S-AdoMet_synt_C;S-AdoMet_synt_M;S-AdoMet_synt_N	S-adenosylmethionine synthetase, C-terminal domain;S-adenosylmethionine synthetase, central domain;S-adenosylmethionine synthetase, N-terminal domain	cytoplasmic
Q9BYR6	KRTAP3-3	Keratin-associated protein 3-3	85293	KRA33_HUMAN Keratin-associated protein 3-3 OS=Homo sapiens OX=9606 GN=KRTAP3-3 PE=1 SV=1	32	5	0.01022	up	yes	261.6519	0	0	0	0	157.8127289	272.0101047	355.1328552	CC:supramolecular complex;CC:supramolecular fiber;CC:polymeric cytoskeletal fiber;CC:cytosol;CC:keratin filament;CC:cellular_component;CC:supramolecular polymer;CC:intermediate filament;CC:cellular anatomical entityMF:structural molecule activity;MF:molecular_function	GO:0099080;GO:0099512;GO:0099513;GO:0005829;GO:0045095;GO:0005575;GO:0099081;GO:0005882;GO:0110165GO:0005198;GO:0003674	------	------	------	------	ENOG410XY8D	S:Function unknown	PF04579.16	Keratin_matx	Keratin, high-sulphur matrix protein	nuclear
O75140	DEPDC5	GATOR1 complex protein DEPDC5	9681	DEPD5_HUMAN GATOR1 complex protein DEPDC5 OS=Homo sapiens OX=9606 GN=DEPDC5 PE=1 SV=2	32	5	0.00028	up	yes	247.5692	0	0	0	0	273.6550903	262.3626709	206.6897278	BP:positive regulation of catabolic process;BP:regulation of catabolic process;BP:positive regulation of metabolic process;BP:regulation of TORC1 signaling;BP:negative regulation of response to stimulus;BP:cellular response to amino acid starvation;BP:regulation of response to stimulus;BP:response to extracellular stimulus;BP:negative regulation of TORC1 signaling;BP:response to nutrient levels;B…	GO:0009896;GO:0009894;GO:0009893;GO:1903432;GO:0048585;GO:0034198;GO:0048583;GO:0009991;GO:1904262;GO:0031667;GO:0023057;GO:0042594;GO:0023051;GO:0035556;GO:0050789;GO:0051716;GO:0010646;GO:1990928;GO:0009968;GO:0009966;GO:0031323;GO:0010508;GO:0065007;GO:0048518;GO:0048519;GO:0010506;GO:0031329;GO:0071496;GO:0007165;GO:0033554;GO:0031331;GO:0009987;GO:0050794;GO:0006950;GO:0008150;GO:0009267;GO:…	K20404	DEPDC5, SEA1	hsa04150	mTOR signaling pathway	ENOG410XQVG	S:Function unknown	PF19418.3;PF12257.12;PF00610.25	DEPDC5_CTD;IML1;DEP	DEPDC5 protein C-terminal region;Vacuolar membrane-associated protein Iml1;Domain found in Dishevelled, Egl-10, and Pleckstrin	cytoplasmic
Q8IY26	PLPP6	Polyisoprenoid diphosphate/phosphate phosphohydrolase PLPP6	403313	PLPP6_HUMAN Polyisoprenoid diphosphate/phosphate phosphohydrolase PLPP6 OS=Homo sapiens OX=9606 GN=PLPP6 PE=1 SV=3	32	5	0.0004261	up	yes	241.1293	0	0	0	0	224.4322056	213.3764343	285.5793337	BP:organophosphate catabolic process;BP:positive regulation of neutrophil activation;BP:small molecule metabolic process;BP:regulation of neutrophil activation;BP:small molecule biosynthetic process;BP:organic cyclic compound biosynthetic process;BP:organic cyclic compound metabolic process;BP:response to external biotic stimulus;BP:interspecies interaction between organisms;BP:positive regulatio…	GO:0046434;GO:1902565;GO:0044281;GO:1902563;GO:0044283;GO:1901362;GO:1901360;GO:0043207;GO:0044419;GO:0048518;GO:0065007;GO:1902247;GO:1902653;GO:1902652;GO:0009607;GO:0051707;GO:1901564;GO:0009605;GO:0019538;GO:0002376;GO:0019637;GO:0016115;GO:0033383;GO:0006807;GO:0033385;GO:0050789;GO:1901576;GO:1901575;GO:0016042;GO:0002684;GO:0002682;GO:0006629;GO:0050794;GO:0006952;GO:0043412;GO:0036211;GO:…	K22904	PLPP6	------	------	ENOG410ZVFK	S:Function unknown	PF01569.25	PAP2	PAP2 superfamily	mitochondrial
Q9BYR8	KRTAP3-1	Keratin-associated protein 3-1	83896	KRA31_HUMAN Keratin-associated protein 3-1 OS=Homo sapiens OX=9606 GN=KRTAP3-1 PE=1 SV=1	32	5	0.008225	up	yes	213.473	0	0	0	0	131.8350067	226.5813327	282.0026629	CC:supramolecular complex;CC:supramolecular fiber;CC:polymeric cytoskeletal fiber;CC:cytosol;CC:keratin filament;CC:cellular_component;CC:supramolecular polymer;CC:intermediate filament;CC:cellular anatomical entityMF:structural molecule activity;MF:molecular_function	GO:0099080;GO:0099512;GO:0099513;GO:0005829;GO:0045095;GO:0005575;GO:0099081;GO:0005882;GO:0110165GO:0005198;GO:0003674	------	------	------	------	ENOG410XY8D	O:Posttranslational modification, protein turnover, chaperones	PF04579.16	Keratin_matx	Keratin, high-sulphur matrix protein	mitochondrial
Q05932	FPGS	Folylpolyglutamate synthase, mitochondrial	2356	FOLC_HUMAN Folylpolyglutamate synthase, mitochondrial OS=Homo sapiens OX=9606 GN=FPGS PE=1 SV=3	32	5	0.01869	up	yes	200.6413	0	0	0	0	299.45401	120.7345307	181.7353668	BP:small molecule metabolic process;BP:organic cyclic compound biosynthetic process;BP:organic cyclic compound metabolic process;BP:animal organ development;BP:water-soluble vitamin metabolic process;BP:vitamin metabolic process;BP:folic acid-containing compound metabolic process;BP:animal organ regeneration;BP:oxoacid metabolic process;BP:heterocycle metabolic process;BP:dicarboxylic acid metabo…	GO:0044281;GO:1901362;GO:1901360;GO:0048513;GO:0006767;GO:0006766;GO:0006760;GO:0031100;GO:0043436;GO:0046483;GO:0043648;GO:1901564;GO:0006575;GO:1901566;GO:0019438;GO:0042398;GO:0006807;GO:0009064;GO:1901576;GO:0042558;GO:0042559;GO:0018130;GO:0006139;GO:0008150;GO:0008152;GO:0046901;GO:0046900;GO:0044271;GO:0043603;GO:0006730;GO:0044249;GO:0034641;GO:0009396;GO:0031099;GO:1901605;GO:0032502;GO:…	K01930	FPGS	hsa01100;hsa01523;hsa00790;hsa01240	Metabolic pathways;Antifolate resistance;Folate biosynthesis;Biosynthesis of cofactors	COG0285	H:Coenzyme transport and metabolism	------	------	------	mitochondrial
P11831	SRF	Serum response factor	6722	SRF_HUMAN Serum response factor OS=Homo sapiens OX=9606 GN=SRF PE=1 SV=1	32	5	0.001727	up	yes	179.7114	0	0	0	0	218.7748718	184.619891	135.7395477	BP:tissue homeostasis;BP:platelet formation;BP:skin epidermis development;BP:regulation of metabolic process;BP:anatomical structure homeostasis;BP:positive regulation of filopodium assembly;BP:regulation of trans-synaptic signaling;BP:neuron projection extension;BP:tangential migration from the subventricular zone to the olfactory bulb;BP:telencephalon cell migration;BP:heterocycle metabolic pro…	GO:0001894;GO:0030220;GO:0098773;GO:0019222;GO:0060249;GO:0051491;GO:0099177;GO:1990138;GO:0022028;GO:0022029;GO:0046483;GO:0010631;GO:0043149;GO:0042692;GO:0060260;GO:0060261;GO:0009892;GO:0009893;GO:0009890;GO:0009891;GO:0051254;GO:0120036;GO:0120034;GO:0120035;GO:0120032;GO:0050789;GO:0120031;GO:0010646;GO:1902893;GO:0018130;GO:0098609;GO:0016070;GO:0010557;GO:0010556;GO:0010558;GO:0048639;GO:…	K04378	SRF	hsa04022;hsa05166;hsa05203;hsa04010	cGMP-PKG signaling pathway;Human T-cell leukemia virus 1 infection;Viral carcinogenesis;MAPK signaling pathway	COG5068	S:Function unknown	PF00319.22	SRF-TF	SRF-type transcription factor	mitochondrial
Q9HCG7	GBA2	Non-lysosomal glucosylceramidase	57704	GBA2_HUMAN Non-lysosomal glucosylceramidase OS=Homo sapiens OX=9606 GN=GBA2 PE=1 SV=2	32	5	0.03022	up	yes	176.5281	0	0	0	0	207.3706646	250.1282959	72.08544159	BP:regulation of microtubule polymerization or depolymerization;BP:regulation of microtubule polymerization;BP:cell development;BP:regulation of actin polymerization or depolymerization;BP:membrane organization;BP:small molecule metabolic process;BP:regulation of anatomical structure size;BP:bile acid metabolic process;BP:cellular component organization or biogenesis;BP:cellular developmental pro…	GO:0031110;GO:0031113;GO:0048468;GO:0008064;GO:0061024;GO:0044281;GO:0090066;GO:0008206;GO:0071840;GO:0048869;GO:0051493;GO:0006664;GO:0006665;GO:0032787;GO:1902652;GO:0043436;GO:1901564;GO:1901565;GO:0006678;GO:0006677;GO:0070507;GO:0006672;GO:0032535;GO:0006807;GO:0050789;GO:1901575;GO:0016043;GO:0016042;GO:0006680;GO:0065007;GO:0006687;GO:0065008;GO:0030149;GO:0006629;GO:0050794;GO:0008150;GO:…	K17108	GBA2	hsa01100;hsa00511;hsa00600	Metabolic pathways;Other glycan degradation;Sphingolipid metabolism	COG4354	G:Carbohydrate transport and metabolism	PF04685.17;PF12215.12	DUF608;Glyco_hydr_116N	Glycosyl-hydrolase family 116, catalytic region;beta-glucosidase 2, glycosyl-hydrolase family 116 N-term	cytoplasmic
Q8WUY3	PRUNE2	Protein prune homolog 2	158471	PRUN2_HUMAN Protein prune homolog 2 OS=Homo sapiens OX=9606 GN=PRUNE2 PE=1 SV=3	32	5	0.02743	up	yes	162.6199	0	0	0	0	224.7675411	68.37017822	194.7218774	BP:cellular process;BP:apoptotic process;BP:biological_process;BP:cell death;BP:programmed cell deathCC:cytoplasm;CC:cytosol;CC:cellular_component;CC:cellular anatomical entityMF:hydrolase activity;MF:hydrolase activity, acting on acid anhydrides, in phosphorus-containing anhydrides;MF:catalytic activity;MF:hydrolase activity, acting on acid anhydrides;MF:ion binding;MF:pyrophosphatase activity;M…	GO:0009987;GO:0006915;GO:0008150;GO:0008219;GO:0012501GO:0005737;GO:0005829;GO:0005575;GO:0110165GO:0016787;GO:0016818;GO:0003824;GO:0016817;GO:0043167;GO:0016462;GO:0043169;GO:0003674;GO:0005488;GO:0046872	K18449	PRUNE2, BMCC1	------	------	ENOG410ZS9Z	S:Function unknown	PF12496.12;PF13716.10;PF00650.24;PF02833.18	BNIP2;CRAL_TRIO_2;CRAL_TRIO;DHHA2	Bcl2-/adenovirus E1B nineteen kDa-interacting protein 2;Divergent CRAL/TRIO domain;CRAL/TRIO domain;DHHA2 domain	cytoplasmic
Q5TEA3	DNAAF9	Dynein axonemal assembly factor 9	25943	DAAF9_HUMAN Dynein axonemal assembly factor 9 OS=Homo sapiens OX=9606 GN=DNAAF9 PE=1 SV=1	32	5	0.01134	up	yes	158.4616	0	0	0	0	192.6444718	195.6473667	87.09296417	------	------	K25424	DNAAF9	------	------	ENOG410XS7X	S:Function unknown	------	------	------	cytoplasmic
Q15493	RGN	Regucalcin	9104	RGN_HUMAN Regucalcin OS=Homo sapiens OX=9606 GN=RGN PE=1 SV=1	32	5	0.02416	up	yes	147.793	0	0	0	0	216.1777191	155.3403438	71.8608017	BP:regulation of phosphate metabolic process;BP:regulation of primary metabolic process;BP:regulation of metabolic process;BP:negative regulation of reproductive process;BP:negative regulation of cellular catabolic process;BP:regulation of reproductive process;BP:regulation of response to stimulus;BP:negative regulation of epithelial cell proliferation;BP:regulation of calcium-mediated signaling;…	GO:0019220;GO:0080090;GO:0019222;GO:2000242;GO:0031330;GO:2000241;GO:0048583;GO:0050680;GO:0050848;GO:0044283;GO:0098771;GO:0045019;GO:1901362;GO:1901360;GO:0019853;GO:0019852;GO:0010605;GO:0010604;GO:0009966;GO:0055074;GO:0001822;GO:0048513;GO:0045834;GO:0080164;GO:0044093;GO:0048518;GO:0048519;GO:0050801;GO:0042127;GO:0006767;GO:0006766;GO:0051053;GO:0051052;GO:1903010;GO:1903011;GO:0060255;GO:…	K01053	gnl, RGN	hsa00030;hsa01100;hsa00053;hsa01240;hsa01200	Pentose phosphate pathway;Metabolic pathways;Ascorbate and aldarate metabolism;Biosynthesis of cofactors;Carbon metabolism	COG3386	S:Function unknown	PF08450.16	SGL	SMP-30/Gluconolactonase/LRE-like region	cytoplasmic
Q6ZV89	SH2D5	SH2 domain-containing protein 5	400745	SH2D5_HUMAN SH2 domain-containing protein 5 OS=Homo sapiens OX=9606 GN=SH2D5 PE=1 SV=2	32	5	0.002173	up	yes	130.2468	0	0	0	0	147.4202576	150.1650267	93.15509033	CC:cellular_component;CC:postsynaptic density;CC:organelle;CC:postsynaptic specialization;CC:cellular anatomical entity	GO:0005575;GO:0014069;GO:0043226;GO:0099572;GO:0110165	K23701	SH2D5	------	------	ENOG4111IJH	S:Function unknown	------	------	------	mitochondrial
Q9Y4K1	CRYBG1	Beta/gamma crystallin domain-containing protein 1	202	CRBG1_HUMAN Beta/gamma crystallin domain-containing protein 1 OS=Homo sapiens OX=9606 GN=CRYBG1 PE=1 SV=3	32	5	0.0006136	up	yes	128.571	0	0	0	0	148.7077847	103.8447723	133.160517	MF:molecular_function;MF:carbohydrate binding;MF:binding	GO:0003674;GO:0030246;GO:0005488	K25509	CRYBG	------	------	ENOG4110BHM	S:Function unknown	PF00030.23;PF00652.26	Crystall;Ricin_B_lectin	Beta/Gamma crystallin;Ricin-type beta-trefoil lectin domain	cytoplasmic
Q9Y4D1	DAAM1	Disheveled-associated activator of morphogenesis 1	23002	DAAM1_HUMAN Disheveled-associated activator of morphogenesis 1 OS=Homo sapiens OX=9606 GN=DAAM1 PE=1 SV=2	32	5	0.001752	up	yes	127.4916	0	0	0	0	143.842333	93.18764496	145.4448242	BP:regulation of anatomical structure morphogenesis;BP:actin cytoskeleton organization;BP:signal transduction;BP:cell surface receptor signaling pathway;BP:regulation of biological process;BP:cellular component organization or biogenesis;BP:cellular component organization;BP:biological regulation;BP:actin filament-based process;BP:regulation of developmental process;BP:cellular process;BP:regulat…	GO:0022603;GO:0030036;GO:0007165;GO:0007166;GO:0050789;GO:0071840;GO:0016043;GO:0065007;GO:0030029;GO:0050793;GO:0009987;GO:0050794;GO:0060071;GO:0008150;GO:0035567;GO:0006996;GO:0007010;GO:0090175;GO:0016055;GO:2000027GO:0032432;GO:0043226;GO:0005929;GO:0005815;GO:0043227;GO:0042641;GO:0001725;GO:0031514;GO:0016020;GO:0097517;GO:0110165;GO:0036064;GO:0005886;GO:0120025;GO:0042995;GO:0005829;GO:0…	K04512	DAAM	hsa04310	Wnt signaling pathway	ENOG410XT5Z;ENOG410ZVVW	S:Function unknown;	PF02181.27;PF06367.20;PF06371.17	FH2;Drf_FH3;Drf_GBD	Formin Homology 2 Domain;Diaphanous FH3 Domain;Diaphanous GTPase-binding Domain	cytoplasmic
Q8NCY6	MSANTD4	Myb/SANT-like DNA-binding domain-containing protein 4	84437	MSD4_HUMAN Myb/SANT-like DNA-binding domain-containing protein 4 OS=Homo sapiens OX=9606 GN=MSANTD4 PE=1 SV=1	32	5	0.01186	up	yes	118.2025	0	0	0	0	172.1011353	89.05365753	93.45270274	CC:intracellular membrane-bounded organelle;CC:nucleus;CC:cellular_component;CC:intracellular organelle;CC:membrane-bounded organelle;CC:organelle;CC:cellular anatomical entityMF:organic cyclic compound binding;MF:heterocyclic compound binding;MF:molecular_function;MF:binding;MF:nucleic acid binding;MF:DNA binding	GO:0043231;GO:0005634;GO:0005575;GO:0043229;GO:0043227;GO:0043226;GO:0110165GO:0097159;GO:1901363;GO:0003674;GO:0005488;GO:0003676;GO:0003677	------	------	------	------	ENOG4111EBJ	S:Function unknown	PF13873.10	Myb_DNA-bind_5	Myb/SANT-like DNA-binding domain	nuclear
A0A096LP01	SMIM26	Small integral membrane protein 26	388789	SIM26_HUMAN Small integral membrane protein 26 OS=Homo sapiens OX=9606 GN=SMIM26 PE=1 SV=1	32	5	0.0001832	up	yes	117.6635	0	0	0	0	129.5992126	122.9630216	100.4284134	------	------	------	------	------	------	ENOG410ZBNT	S:Function unknown	------	------	------	mitochondrial
Q9P2R6	RERE	Arginine-glutamic acid dipeptide repeats protein	473	RERE_HUMAN Arginine-glutamic acid dipeptide repeats protein OS=Homo sapiens OX=9606 GN=RERE PE=1 SV=2	32	5	0.004769	up	yes	110.6487	0	0	0	0	125.9677301	71.90752411	134.0709423	BP:cell proliferation in external granule layer;BP:cell migration in hindbrain;BP:cell proliferation in hindbrain;BP:macromolecular complex subunit organization;BP:plasma membrane bounded cell projection morphogenesis;BP:branching morphogenesis of a nerve;BP:morphogenesis of a branching structure;BP:anatomical structure morphogenesis;BP:cellular component organization or biogenesis;BP:protein-DNA…	GO:0021924;GO:0021535;GO:0021534;GO:0043933;GO:0120039;GO:0048755;GO:0001763;GO:0009653;GO:0071840;GO:0071824;GO:0006325;GO:0021700;GO:0016043;GO:0030030;GO:0061351;GO:0021932;GO:0021930;GO:0032502;GO:0032501;GO:0008283;GO:0009987;GO:0016477;GO:0008150;GO:0021691;GO:0032990;GO:0071695;GO:0048858;GO:0006338;GO:0048870;GO:0048813;GO:0048812;GO:0032989;GO:0021942GO:0043229;GO:0043227;GO:0016604;GO:0…	K05628	RERE	------	------	ENOG410ZIND	K:Transcription	PF03154.19;PF01426.22;PF00320.31;PF01448.28	Atrophin-1;BAH;GATA;ELM2	Atrophin-1 family;BAH domain;GATA zinc finger;ELM2 domain	nuclear
Q9H0R5	GBP3	Guanylate-binding protein 3	2635	GBP3_HUMAN Guanylate-binding protein 3 OS=Homo sapiens OX=9606 GN=GBP3 PE=1 SV=3	32	5	0.01477	up	yes	96.7426	0	0	0	0	132.7593057	105.0301209	52.4384395	BP:cytolysis in other organism;BP:cellular response to stimulus;BP:response to external biotic stimulus;BP:response to virus;BP:cellular response to organic substance;BP:interspecies interaction between organisms;BP:positive regulation of biological process;BP:cell killing;BP:cellular response to biotic stimulus;BP:response to other organism;BP:response to organic substance;BP:response to biotic …	GO:0051715;GO:0051716;GO:0043207;GO:0009615;GO:0071310;GO:0044419;GO:0048518;GO:0001906;GO:0071216;GO:0051707;GO:0010033;GO:0009607;GO:0009605;GO:0002376;GO:0042742;GO:0032496;GO:0050789;GO:0019835;GO:0071356;GO:0065007;GO:0071219;GO:0034612;GO:0034097;GO:0050794;GO:0006952;GO:0006950;GO:0008150;GO:0006955;GO:0051607;GO:0071345;GO:0050896;GO:0071346;GO:0031640;GO:0009617;GO:0070887;GO:0009987;GO:…	K20899	GBP1_3_4_7	hsa04621	NOD-like receptor signaling pathway	ENOG410XR6Z	S:Function unknown	PF02263.23;PF02841.18	GBP;GBP_C	Guanylate-binding protein, N-terminal domain;Guanylate-binding protein, C-terminal domain	ER
Q9UNA0	ADAMTS5	A disintegrin and metalloproteinase with thrombospondin motifs 5	11096	ATS5_HUMAN A disintegrin and metalloproteinase with thrombospondin motifs 5 OS=Homo sapiens OX=9606 GN=ADAMTS5 PE=1 SV=2	32	5	0.002864	up	yes	92.3499	0	0	0	0	116.2159653	67.17347717	93.66016247	BP:regulation of metabolic process;BP:syncytium formation by plasma membrane fusion;BP:cellular component organization or biogenesis;BP:response to external biotic stimulus;BP:response to bacterium;BP:interspecies interaction between organisms;BP:negative regulation of biological process;BP:cell-cell fusion;BP:myoblast fusion;BP:response to biotic stimulus;BP:response to other organism;BP:organon…	GO:0019222;GO:0000768;GO:0071840;GO:0043207;GO:0009617;GO:0044419;GO:0048519;GO:0140253;GO:0007520;GO:0009607;GO:0051707;GO:1901564;GO:0009605;GO:0019538;GO:0030198;GO:0009892;GO:0003179;GO:0006807;GO:0072132;GO:0050789;GO:0003203;GO:0016043;GO:0065007;GO:0048646;GO:0006952;GO:0006950;GO:0008150;GO:0008152;GO:0050896;GO:0003184;GO:0003180;GO:0051239;GO:0045229;GO:0006949;GO:0009653;GO:0051241;GO:…	K08620	ADAMTS5	------	------	ENOG410ZQPN	O:Posttranslational modification, protein turnover, chaperones	PF05986.18;PF01421.23;PF17771.5;PF13688.10;PF13582.10;PF19030.4;PF19236.3;PF00090.23;PF13574.10;PF13583.10;PF19028.4	ADAMTS_spacer1;Reprolysin;ADAMTS_CR_2;Reprolysin_5;Reprolysin_3;TSP1_ADAMTS;ADAMTS_CR_3;TSP_1;Reprolysin_2;Reprolysin_4;TSP1_spondin	ADAM-TS Spacer 1;Reprolysin;ADAMTS cysteine-rich domain 2;Metallo-peptidase family M12;Metallo-peptidase family M12B Reprolysin-like;Thrombospondin type 1 domain;ADAMTS cysteine-rich domain;Thrombospondin type 1 domain;Metallo-peptidase family M12B Reprolysin-like;Metallo-peptidase family M12B Reprolysin-like;Spondin-like TSP1 domain	plasma membrane
O94762	RECQL5	ATP-dependent DNA helicase Q5	9400	RECQ5_HUMAN ATP-dependent DNA helicase Q5 OS=Homo sapiens OX=9606 GN=RECQL5 PE=1 SV=2	32	5	0.005409	up	yes	72.9506	0	0	0	0	99.23546438	63.55499454	56.06140137	BP:regulation of primary metabolic process;BP:regulation of metabolic process;BP:negative regulation of response to stimulus;BP:regulation of response to stimulus;BP:organic cyclic compound metabolic process;BP:cellular response to stimulus;BP:negative regulation of macromolecule metabolic process;BP:double-strand break repair;BP:DNA replication;BP:DNA-dependent DNA replication;BP:negative regula…	GO:0080090;GO:0019222;GO:0048585;GO:0048583;GO:1901360;GO:0051716;GO:0010605;GO:0006302;GO:0006260;GO:0006261;GO:0048519;GO:0006268;GO:0032392;GO:1990506;GO:0006282;GO:0051052;GO:0006281;GO:0060255;GO:0032784;GO:0032785;GO:2001141;GO:0010033;GO:0046483;GO:1901563;GO:0010243;GO:0033554;GO:0044786;GO:0071103;GO:0009892;GO:0009890;GO:2000042;GO:0000018;GO:0080134;GO:0006807;GO:0000278;GO:0016043;GO:…	K10902	RECQL5	------	------	COG0514	C:Energy production and conversion	PF06959.15;PF00270.33;PF00271.35;PF16124.9;PF04851.19	RecQ5;DEAD;Helicase_C;RecQ_Zn_bind;ResIII	RecQ helicase protein-like 5;DEAD/DEAH box helicase;Helicase conserved C-terminal domain;RecQ zinc-binding;Type III restriction enzyme, res subunit	nuclear
Q9BV35	SLC25A23	Mitochondrial adenyl nucleotide antiporter SLC25A23	79085	SCMC3_HUMAN Mitochondrial adenyl nucleotide antiporter SLC25A23 OS=Homo sapiens OX=9606 GN=SLC25A23 PE=1 SV=2	32	5	0.01907	up	yes	65.1965	0	0	0	0	85.44592285	31.10294724	79.04051571	BP:cellular cation homeostasis;BP:regulation of metabolic process;BP:nucleobase-containing compound transport;BP:regulation of response to stimulus;BP:renal system process;BP:calcium ion homeostasis;BP:inorganic ion homeostasis;BP:positive regulation of mitochondrial calcium ion concentration;BP:mitochondrial calcium ion homeostasis;BP:cellular response to stimulus;BP:regulation of response to sa…	GO:0030003;GO:0019222;GO:0015931;GO:0048583;GO:0003014;GO:0055074;GO:0098771;GO:0051561;GO:0051560;GO:0051716;GO:1901000;GO:1900069;GO:1902075;GO:1902074;GO:0019725;GO:0051282;GO:0015711;GO:0051592;GO:0010038;GO:0010035;GO:0010033;GO:0003008;GO:1901679;GO:0070588;GO:0048878;GO:1903715;GO:0050789;GO:1901264;GO:0006851;GO:0051503;GO:0006874;GO:0065007;GO:0098662;GO:0098660;GO:0006812;GO:0006811;GO:…	K14684	SLC25A23S	------	------	ENOG410XQ4P	S:Function unknown	PF00153.31;PF13499.10;PF13405.10;PF00036.36;PF13202.10	Mito_carr;EF-hand_7;EF-hand_6;EF-hand_1;EF-hand_5	Mitochondrial carrier protein;EF-hand domain pair;EF-hand domain;EF hand;EF hand	cytoplasmic
Q3B7T1	EDRF1	Erythroid differentiation-related factor 1	26098	EDRF1_HUMAN Erythroid differentiation-related factor 1 OS=Homo sapiens OX=9606 GN=EDRF1 PE=1 SV=1	32	5	0.0124	up	yes	53.8802	0	0	0	0	36.12307358	77.89953742	47.61808395	BP:regulation of primary metabolic process;BP:regulation of metabolic process;BP:positive regulation of cellular biosynthetic process;BP:regulation of cellular biosynthetic process;BP:positive regulation of cellular metabolic process;BP:positive regulation of nitrogen compound metabolic process;BP:regulation of cellular metabolic process;BP:regulation of biological process;BP:positive regulation …	GO:0080090;GO:0019222;GO:0031328;GO:0031326;GO:0031325;GO:0051173;GO:0031323;GO:0050789;GO:0009893;GO:0010604;GO:0009891;GO:0019219;GO:0065007;GO:0048518;GO:0010468;GO:0045935;GO:0060255;GO:0009889;GO:0050794;GO:0008150;GO:0045893;GO:2001141;GO:0051252;GO:0051254;GO:1902680;GO:0006355;GO:0010557;GO:0010556;GO:0048522;GO:0051171GO:0043229;GO:0043227;GO:0005575;GO:0005634;GO:0043226;GO:0110165;GO:0…	------	------	------	------	ENOG410XSWW	S:Function unknown	------	------	------	nuclear
Q86UP3	ZFHX4	Zinc finger homeobox protein 4	79776	ZFHX4_HUMAN Zinc finger homeobox protein 4 OS=Homo sapiens OX=9606 GN=ZFHX4 PE=1 SV=1	32	5	0.01786	up	yes	53.4104	0	0	0	0	76.39279175	55.06217957	28.77607918	BP:regulation of primary metabolic process;BP:regulation of metabolic process;BP:regulation of cellular biosynthetic process;BP:regulation of cellular metabolic process;BP:regulation of biological process;BP:regulation of nucleobase-containing compound metabolic process;BP:regulation of transcription from RNA polymerase II promoter;BP:biological regulation;BP:regulation of gene expression;BP:regu…	GO:0080090;GO:0019222;GO:0031326;GO:0031323;GO:0050789;GO:0019219;GO:0006357;GO:0065007;GO:0010468;GO:0060255;GO:0009889;GO:0050794;GO:0008150;GO:0051171;GO:2001141;GO:0051252;GO:0006355;GO:0010556GO:0043229;GO:0000785;GO:0043227;GO:0005634;GO:0043226;GO:0110165;GO:0032991;GO:0043231;GO:0032993;GO:0005575GO:0008270;GO:0003676;GO:0003677;GO:0043167;GO:0043169;GO:1990837;GO:0046914;GO:0000987;GO:00…	K09380	ZFHX4	------	------	ENOG410XYHC	S:Function unknown	PF00046.33;PF00096.30;PF05920.15	Homeodomain;zf-C2H2;Homeobox_KN	Homeodomain;Zinc finger, C2H2 type;Homeobox KN domain	nuclear
