# Supplementary material for: Ginkgolic Acid Inhibits VSMC Proliferation and Migration and Vascular Restenosis by Regulating Cell Cycle Progression and Cytoskeleton Rearrangement Through TCTN1
Source: Cells. 2025 Dec 3;14(23):1922. doi: 10.3390/cells14231922 (PMC12691368; doi:10.3390/cells14231922)
Supplement: Supplementary file 1 [file cells-14-01922-s001.zip › supplementary data/Table S2.csv]

Accession	Symbol	Protein Name	Entrez ID	Description	FC(TR1/Control)	Log2FC(TR1/Control)	P_value(TR1/Control)	Regulate	Significant	TR1	Control	C1	C2	C3	A1	A2	A3	GO Term	GO ID	KO ID	KO Name	Pathway ID	Pathway_defition	EggNOG ID	EggNOG_Functional Categories	Pfam ID	Domain	Domain Description	Subcellular Loc
P0C0S5	H2AZ1	Histone H2A.Z	3015	H2AZ_HUMAN Histone H2A.Z OS=Homo sapiens OX=9606 GN=H2AZ1 PE=1 SV=2	0.6066	-0.7212	0.004602	down	yes	12552.7702	20695.1152	21712.41797	20402.81055	19970.11719	15188.83594	11405.40332	11064.07129	BP:regulation of primary metabolic process;BP:regulation of metabolic process;BP:cellular component organization or biogenesis;BP:cellular response to stimulus;BP:positive regulation of macromolecule metabolic process;BP:DNA methylation involved in embryo development;BP:regulation of gene expression, epigenetic;BP:positive regulation of biological process;BP:regulation of macromolecule metabolic …	GO:0080090;GO:0019222;GO:0071840;GO:0051716;GO:0010604;GO:0043045;GO:0040029;GO:0048518;GO:0060255;GO:2001141;GO:0043434;GO:0010033;GO:0010243;GO:0009725;GO:0009893;GO:0009891;GO:0016043;GO:0065007;GO:0009889;GO:0050794;GO:0008150;GO:0050896;GO:1901699;GO:0006355;GO:0010557;GO:0010556;GO:0070887;GO:0014070;GO:0009719;GO:0071375;GO:0071495;GO:0071392;GO:0009987;GO:0071396;GO:0032870;GO:0045893;GO:…	K11251	H2A	hsa05322;hsa03082;hsa04217;hsa04613;hsa05034	Systemic lupus erythematosus;ATP-dependent chromatin remodeling;Necroptosis;Neutrophil extracellular trap formation;Alcoholism	COG5262	C:Energy production and conversion	PF00125.28;PF16211.9	Histone;Histone_H2A_C	Core histone H2A/H2B/H3/H4;C-terminus of histone H2A	nuclear
P63313	TMSB10	Thymosin beta-10	9168	TYB10_HUMAN Thymosin beta-10 OS=Homo sapiens OX=9606 GN=TMSB10 PE=1 SV=2	0.8163	-0.2928	0.02777	down	yes	4006.8039	4908.4663	5088.13623	5199.662598	4437.600098	3813.365723	3977.266113	4229.779785	BP:regulation of organelle organization;BP:actin cytoskeleton organization;BP:regulation of cellular component organization;BP:regulation of actin polymerization or depolymerization;BP:sequestering of actin monomers;BP:negative regulation of biological process;BP:regulation of anatomical structure size;BP:maintenance of location in cell;BP:cellular component organization or biogenesis;BP:regulati…	GO:0033043;GO:0030036;GO:0051128;GO:0008064;GO:0042989;GO:0048519;GO:0090066;GO:0051651;GO:0071840;GO:0030832;GO:0030833;GO:0030837;GO:0097435;GO:0051494;GO:0051493;GO:0016043;GO:0050789;GO:0065007;GO:0032271;GO:0032272;GO:0110053;GO:0032970;GO:0065008;GO:0030334;GO:0032507;GO:0030029;GO:0009987;GO:0050794;GO:0045185;GO:0008150;GO:0051129;GO:0032956;GO:0043254;GO:0051179;GO:0006996;GO:0007015;GO:…	K13785	TMSB10	------	------	ENOG410Y3I4	U:Intracellular trafficking, secretion, and vesicular transport	PF01290.24	Thymosin	Thymosin beta-4 family	cytoplasmic
P00441	SOD1	Superoxide dismutase [Cu-Zn]	6647	SODC_HUMAN Superoxide dismutase [Cu-Zn] OS=Homo sapiens OX=9606 GN=SOD1 PE=1 SV=2	0.6508	-0.6197	0.0007621	down	yes	3511.6277	5395.9924	5073.581543	5712.454102	5401.941406	3476.615234	3676.582764	3381.685059	BP:positive regulation of apoptotic signaling pathway;BP:transmission of nerve impulse;BP:regulation of phosphate metabolic process;BP:regulation of primary metabolic process;BP:regulation of metabolic process;BP:regulation of apoptotic signaling pathway;BP:negative regulation of reproductive process;BP:regulation of transport;BP:negative regulation of response to stimulus;BP:regulation of reprod…	GO:2001235;GO:0019226;GO:0019220;GO:0080090;GO:0019222;GO:2001233;GO:2000242;GO:0051049;GO:0048585;GO:2000241;GO:0019228;GO:0048678;GO:0007610;GO:0060088;GO:0061024;GO:0007009;GO:0003013;GO:0043524;GO:0001508;GO:0045986;GO:0001894;GO:0071840;GO:0060087;GO:0050728;GO:0010035;GO:0045541;GO:0009966;GO:0048869;GO:0002262;GO:0050727;GO:0044557;GO:0098869;GO:0032928;GO:0045833;GO:0010894;GO:0044093;GO:…	K04565	SOD1	hsa05208;hsa05022;hsa05020;hsa04146;hsa05014;hsa04213;hsa05016;hsa05012	Chemical carcinogenesis - reactive oxygen species;Pathways of neurodegeneration - multiple diseases;Prion disease;Peroxisome;Amyotrophic lateral sclerosis;Longevity regulating pathway - multiple species;Huntington disease;Parkinson disease	COG2032	P:Inorganic ion transport and metabolism	PF00080.24	Sod_Cu	Copper/zinc superoxide dismutase	cytoplasmic
O75891	ALDH1L1	Cytosolic 10-formyltetrahydrofolate dehydrogenase	10840	AL1L1_HUMAN Cytosolic 10-formyltetrahydrofolate dehydrogenase OS=Homo sapiens OX=9606 GN=ALDH1L1 PE=1 SV=2	0.7808	-0.357	0.01	down	yes	1631.8033	2089.9598	2020.493164	1996.427979	2252.958252	1693.406128	1683.416382	1518.58728	BP:one-carbon metabolic process;BP:carboxylic acid metabolic process;BP:cellular catabolic process;BP:cellular nitrogen compound metabolic process;BP:NADP metabolic process;BP:small molecule metabolic process;BP:small molecule catabolic process;BP:dicarboxylic acid metabolic process;BP:purine-containing compound metabolic process;BP:generation of precursor metabolites and energy;BP:pyridine-conta…	GO:0006730;GO:0019752;GO:0044248;GO:0034641;GO:0006739;GO:0044281;GO:0044282;GO:0043648;GO:0072521;GO:0006091;GO:0072524;GO:1901360;GO:0006163;GO:1901575;GO:0019362;GO:0009258;GO:0071704;GO:0006740;GO:0006139;GO:0009987;GO:0006725;GO:0009058;GO:0008150;GO:0008152;GO:0043436;GO:0009056;GO:0055086;GO:0046483;GO:0043649;GO:0044238;GO:1901564;GO:0006082;GO:0046395;GO:0016054;GO:0009256;GO:0044237;GO:…	K00289	ALDH1L	hsa01100;hsa00670	Metabolic pathways;One carbon pool by folate	COG1012	G:Carbohydrate transport and metabolism	PF00171.26;PF00551.23;PF02911.22	Aldedh;Formyl_trans_N;Formyl_trans_C	Aldehyde dehydrogenase family;Formyl transferase;Formyl transferase, C-terminal domain	cytoplasmic
P42677	RPS27	Small ribosomal subunit protein eS27	6232	RS27_HUMAN Small ribosomal subunit protein eS27 OS=Homo sapiens OX=9606 GN=RPS27 PE=1 SV=3	0.7282	-0.4576	0.04383	down	yes	1268.9588	1742.6233	2052.646973	1657.593018	1517.629761	1312.04126	1211.402588	1283.432617	BP:organonitrogen compound biosynthetic process;BP:cellular component assembly;BP:organic substance metabolic process;BP:macromolecular complex subunit organization;BP:ribosomal small subunit assembly;BP:cellular biosynthetic process;BP:ncRNA metabolic process;BP:cellular component organization or biogenesis;BP:ribonucleoprotein complex subunit organization;BP:cellular nitrogen compound biosynthe…	GO:1901566;GO:0022607;GO:0071704;GO:0043933;GO:0000028;GO:0044249;GO:0034660;GO:0071840;GO:0071826;GO:0044271;GO:0042274;GO:1901360;GO:0043043;GO:0016043;GO:0065003;GO:0044238;GO:0022618;GO:0006364;GO:0022613;GO:0034470;GO:0006139;GO:0009987;GO:0006725;GO:0006807;GO:0009058;GO:0009059;GO:0008150;GO:0043604;GO:0008152;GO:1901564;GO:0046483;GO:0016070;GO:0090304;GO:0016072;GO:0002181;GO:0034641;GO:…	K02978	RP-S27e, RPS27	hsa03010;hsa05171	Ribosome;Coronavirus disease - COVID-19	COG2051	J:Translation, ribosomal structure and biogenesis	PF01667.21	Ribosomal_S27e	Ribosomal protein S27	nuclear
Q02539	H1-1	Histone H1.1	3024	H11_HUMAN Histone H1.1 OS=Homo sapiens OX=9606 GN=H1-1 PE=1 SV=3	0.7846	-0.35	0.01611	down	yes	1231.7439	1569.8669	1505.217041	1632.109497	1572.274292	1184.304321	1380.774658	1130.152588	BP:regulation of primary metabolic process;BP:regulation of metabolic process;BP:regulation of transport;BP:positive regulation of receptor-mediated endocytosis;BP:cellular component organization or biogenesis;BP:macromolecular complex assembly;BP:negative regulation of macromolecule metabolic process;BP:positive regulation of biological process;BP:negative regulation of biological process;BP:neg…	GO:0080090;GO:0019222;GO:0051049;GO:0048260;GO:0071840;GO:0065003;GO:0010605;GO:0048518;GO:0048519;GO:0051053;GO:0051052;GO:0051050;GO:0060255;GO:0003006;GO:0007283;GO:0000018;GO:0022607;GO:0009892;GO:0050789;GO:0016043;GO:0065007;GO:0065004;GO:0045910;GO:0051130;GO:0050794;GO:0008150;GO:0048259;GO:0034728;GO:0051128;GO:0030261;GO:0032502;GO:0031324;GO:0048609;GO:0009987;GO:0060627;GO:0048232;GO:…	K11275	H1_5	------	------	ENOG4112541	J:Translation, ribosomal structure and biogenesis	PF00538.23	Linker_histone	linker histone H1 and H5 family	nuclear
Q14061	COX17	Cytochrome c oxidase copper chaperone	10063	COX17_HUMAN Cytochrome c oxidase copper chaperone OS=Homo sapiens OX=9606 GN=COX17 PE=1 SV=2	0.744	-0.4266	0.002609	down	yes	1093.5107	1469.8422	1381.432739	1473.822021	1554.271851	1129.901978	1042.99292	1107.637085	BP:regulation of cell proliferation;BP:mitochondrial respiratory chain complex IV assembly;BP:cellular component assembly;BP:macromolecular complex subunit organization;BP:cytochrome complex assembly;BP:cellular component organization;BP:regulation of biological process;BP:cellular component organization or biogenesis;BP:macromolecular complex assembly;BP:biological regulation;BP:positive regulat…	GO:0042127;GO:0033617;GO:0022607;GO:0043933;GO:0017004;GO:0016043;GO:0050789;GO:0071840;GO:0065003;GO:0065007;GO:0048518;GO:0008284;GO:0033108;GO:0009987;GO:0050794;GO:0008150;GO:0008535;GO:0048522GO:0031970;GO:0043229;GO:0043227;GO:0005737;GO:0005739;GO:0043226;GO:0110165;GO:0031974;GO:0005758;GO:0043231;GO:0043233;GO:0005575;GO:0070013GO:0005488;GO:0003674;GO:0008047;GO:0043167;GO:0043169;GO:00…	K02260	COX17	hsa01100;hsa04714;hsa00190	Metabolic pathways;Thermogenesis;Oxidative phosphorylation	ENOG410XVYQ	O:Posttranslational modification, protein turnover, chaperones	PF05051.17	COX17	Cytochrome C oxidase copper chaperone	cytoplasmic
Q9P281	BAHCC1	BAH and coiled-coil domain-containing protein 1	57597	BAHC1_HUMAN BAH and coiled-coil domain-containing protein 1 OS=Homo sapiens OX=9606 GN=BAHCC1 PE=1 SV=4	0.814	-0.2969	0.02318	down	yes	1140.9806	1401.6711	1493.633789	1394.552979	1316.826416	1230.24707	1050.709717	1141.985107	MF:molecular_function;MF:chromatin binding;MF:macromolecular complex binding;MF:binding	GO:0003674;GO:0003682;GO:0044877;GO:0005488	------	------	------	------	ENOG410YZ4H;ENOG410ZM6U	S:Function unknown;	PF21744.1;PF01426.22	BAHCC1-like_Tudor;BAH	BAHCC1-like, Tudor domain;BAH domain	nuclear
P41236	PPP1R2	Protein phosphatase inhibitor 2	5504	IPP2_HUMAN Protein phosphatase inhibitor 2 OS=Homo sapiens OX=9606 GN=PPP1R2 PE=1 SV=2	0.7863	-0.3468	0.04184	down	yes	1009.3244	1283.5893	1133.888062	1292.47998	1424.39978	1022.231995	935.1150513	1070.626099	BP:regulation of response to stimulus;BP:regulation of signaling;BP:generation of precursor metabolites and energy;BP:regulation of cell communication;BP:regulation of biological process;BP:regulation of signal transduction;BP:organic substance metabolic process;BP:biological regulation;BP:energy reserve metabolic process;BP:cellular process;BP:regulation of cellular process;BP:metabolic process;…	GO:0048583;GO:0023051;GO:0006091;GO:0010646;GO:0050789;GO:0009966;GO:0071704;GO:0065007;GO:0006112;GO:0009987;GO:0050794;GO:0008152;GO:0044042;GO:0044238;GO:0005975;GO:0015980;GO:0005977;GO:0005976;GO:0044237;GO:0043170;GO:0008150GO:0019208;GO:0003674;GO:0098772;GO:0004857;GO:0019212;GO:0019888;GO:0030234;GO:0004864;GO:0004865	K16833	PPP1R2, IPP2	------	------	ENOG4111SYV	T:Signal transduction mechanisms	PF04979.18	IPP-2	Protein phosphatase inhibitor 2	cytoplasmic
Q9H492	MAP1LC3A	Microtubule-associated proteins 1A/1B light chain 3A	84557	MLP3A_HUMAN Microtubule-associated proteins 1A/1B light chain 3A OS=Homo sapiens OX=9606 GN=MAP1LC3A PE=1 SV=2	0.7809	-0.3568	0.0008879	down	yes	954.0971	1221.8579	1171.045898	1256.602661	1237.925171	967.7541504	923.5368042	971.0003052	BP:cellular response to amino acid starvation;BP:cellular response to metal ion;BP:response to iro;BP:mitochondrion organization;BP:cellular response to stimulus;BP:process utilizing autophagic mechanism;BP:response to metal ion;BP:response to iron ion;BP:response to inorganic substance;BP:response to organic substance;BP:cellular response to copper ion;BP:cellular response to extracellular stimu…	GO:0034198;GO:0071248;GO:0010040;GO:0007005;GO:0051716;GO:0061919;GO:0010038;GO:0010039;GO:0010035;GO:0010033;GO:0071280;GO:0031668;GO:0031669;GO:0031667;GO:0033554;GO:0022607;GO:1903008;GO:0000302;GO:0016043;GO:0062197;GO:0071840;GO:0006950;GO:0008150;GO:0008152;GO:0050896;GO:1990928;GO:0009267;GO:0071241;GO:0044248;GO:0070887;GO:0042221;GO:0043562;GO:0000045;GO:1901700;GO:0071496;GO:0010288;GO:…	K10435	MAP1LC	hsa05131;hsa04371;hsa04621;hsa04140;hsa04137;hsa05022;hsa05014;hsa05167;hsa04216	Shigellosis;Apelin signaling pathway;NOD-like receptor signaling pathway;Autophagy - animal;Mitophagy - animal;Pathways of neurodegeneration - multiple diseases;Amyotrophic lateral sclerosis;Kaposi sarcoma-associated herpesvirus infection;Ferroptosis	ENOG4111JAT	K:Transcription	PF02991.20;PF04110.17	ATG8;APG12	Autophagy protein Atg8 ubiquitin like;Ubiquitin-like autophagy protein Apg12	cytoplasmic
Q6KCM7	SLC25A25	Mitochondrial adenyl nucleotide antiporter SLC25A25	114789	SCMC2_HUMAN Mitochondrial adenyl nucleotide antiporter SLC25A25 OS=Homo sapiens OX=9606 GN=SLC25A25 PE=1 SV=1	0.5861	-0.7708	0.01578	down	yes	683.0249	1165.3343	1125.169891	1269.036377	1101.796753	699.3286785	861.0206299	488.7253113	BP:developmental growth;BP:nucleobase-containing compound transport;BP:small molecule metabolic process;BP:multicellular organism growth;BP:organic cyclic compound metabolic process;BP:ribonucleoside triphosphate metabolic process;BP:animal organ development;BP:purine ribonucleoside triphosphate metabolic process;BP:ATP metabolic process;BP:response to activity;BP:organic anion transport;BP:heter…	GO:0048589;GO:0015931;GO:0044281;GO:0035264;GO:1901360;GO:0009199;GO:0048513;GO:0009205;GO:0046034;GO:0014823;GO:0015711;GO:0046483;GO:1901564;GO:0009605;GO:0048871;GO:0070588;GO:0031667;GO:0006163;GO:0019637;GO:0009141;GO:0009144;GO:0006807;GO:1901264;GO:0032094;GO:0051503;GO:0098662;GO:0098660;GO:0097009;GO:0006812;GO:0006811;GO:0006810;GO:0006816;GO:0009150;GO:0008150;GO:0008152;GO:0051234;GO:…	K14684	SLC25A23S	------	------	ENOG410XQ4P	S:Function unknown	PF00153.31;PF13499.10;PF00036.36;PF13405.10;PF13833.10;PF13202.10	Mito_carr;EF-hand_7;EF-hand_1;EF-hand_6;EF-hand_8;EF-hand_5	Mitochondrial carrier protein;EF-hand domain pair;EF hand;EF-hand domain;EF-hand domain pair;EF hand	cytoplasmic
Q9Y2X0	MED16	Mediator of RNA polymerase II transcription subunit 16	10025	MED16_HUMAN Mediator of RNA polymerase II transcription subunit 16 OS=Homo sapiens OX=9606 GN=MED16 PE=1 SV=2	0.7628	-0.3906	0.002121	down	yes	643.0375	843.0023	849.2254028	794.7628174	885.0187378	622.0282593	656.4934082	650.5908813	BP:regulation of primary metabolic process;BP:regulation of metabolic process;BP:organic cyclic compound biosynthetic process;BP:cellular component organization or biogenesis;BP:positive regulation of macromolecule metabolic process;BP:positive regulation of biological process;BP:regulation of macromolecule metabolic process;BP:protein-DNA complex assembly;BP:regulation of DNA-templated transcrip…	GO:0080090;GO:0019222;GO:1901362;GO:0071840;GO:0010604;GO:0048518;GO:0060255;GO:0065004;GO:0032784;GO:0032786;GO:2001141;GO:0046483;GO:0034641;GO:0019438;GO:0060260;GO:0060261;GO:0022607;GO:0009893;GO:0009891;GO:0006807;GO:0050789;GO:1901576;GO:0016043;GO:0065003;GO:0065007;GO:1901360;GO:0006366;GO:0018130;GO:0009889;GO:0050794;GO:0008150;GO:0070897;GO:0008152;GO:0034654;GO:0016070;GO:0044271;GO:…	K15159	MED16	hsa04919	Thyroid hormone signaling pathway	ENOG410ZRDM	K:Transcription	PF20718.1;PF11635.12;PF20719.1;PF00400.36	Med16_bridge;Med16_N;Med16_C;WD40	Mediator complex subunit 16, central helical bridge;Mediator complex subunit 16, N-terminal;Mediator complex subunit 16, C-terminal;WD domain, G-beta repeat	cytoplasmic
Q96G25	MED8	Mediator of RNA polymerase II transcription subunit 8	112950	MED8_HUMAN Mediator of RNA polymerase II transcription subunit 8 OS=Homo sapiens OX=9606 GN=MED8 PE=1 SV=2	0.5492	-0.8646	0.02381	down	yes	495.5534	902.3913	928.8140869	698.9522705	1079.407593	546.5804443	497.4499512	442.6297607	BP:regulation of primary metabolic process;BP:regulation of metabolic process;BP:cellular component organization or biogenesis;BP:macromolecular complex assembly;BP:positive regulation of macromolecule metabolic process;BP:protein modification by small protein conjugation or removal;BP:protein modification by small protein conjugation;BP:positive regulation of biological process;BP:regulation of …	GO:0080090;GO:0019222;GO:0071840;GO:0065003;GO:0010604;GO:0070647;GO:0032446;GO:0048518;GO:0060255;GO:0032786;GO:2001141;GO:1901564;GO:0019538;GO:0016567;GO:0060260;GO:0060261;GO:0022607;GO:0009893;GO:0009891;GO:0006807;GO:0016043;GO:0065007;GO:0065004;GO:0009889;GO:0050794;GO:0043412;GO:0036211;GO:0008150;GO:0070897;GO:0008152;GO:0006355;GO:0010557;GO:2000142;GO:2000144;GO:0051123;GO:0032968;GO:…	K15129	MED8	------	------	ENOG410XNQY	K:Transcription	PF10232.13	Med8	Mediator of RNA polymerase II transcription complex subunit 8	nuclear
Q9H3Z4	DNAJC5	DnaJ homolog subfamily C member 5	80331	DNJC5_HUMAN DnaJ homolog subfamily C member 5 OS=Homo sapiens OX=9606 GN=DNAJC5 PE=1 SV=1	0.7773	-0.3635	0.01722	down	yes	602.9695	775.7023	785.3899536	813.8171387	727.8999023	660.3312378	612.1894531	536.3878784	BP:protein folding;BP:regulation of transport;BP:regulation of biological process;BP:regulation of neuron apoptotic process;BP:negative regulation of neuron apoptotic process;BP:regulation of synaptic vesicle cycle;BP:cell death;BP:regulation of localization;BP:regulation of programmed cell death;BP:regulation of apoptotic process;BP:negative regulation of apoptotic process;BP:biological regulati…	GO:0006457;GO:0051049;GO:0050789;GO:0043523;GO:0043524;GO:0098693;GO:0008219;GO:0032879;GO:0043067;GO:0042981;GO:0043066;GO:0065007;GO:0048519;GO:0043069;GO:0009987;GO:0006915;GO:0060627;GO:0012501;GO:0051402;GO:0008150;GO:0050794;GO:0061077;GO:0048523GO:0008021;GO:0031594;GO:0043229;GO:0045202;GO:0030133;GO:0043227;GO:0030054;GO:0031982;GO:0031410;GO:0016020;GO:0043226;GO:0070382;GO:0110165;GO:0…	K09525	DNAJC5	hsa04141	Protein processing in endoplasmic reticulum	COG0484	S:Function unknown	PF00226.35	DnaJ	DnaJ domain	cytoplasmic
Q9Y294	ASF1A	Histone chaperone ASF1A	25842	ASF1A_HUMAN Histone chaperone ASF1A OS=Homo sapiens OX=9606 GN=ASF1A PE=1 SV=1	0.8183	-0.2893	0.0383	down	yes	606.6216	741.3175	758.3588867	672.5802002	793.0133057	587.9864502	658.0623779	573.8161011	BP:nucleosome organization;BP:macromolecular complex subunit organization;BP:cell differentiation;BP:chromatin remodeling;BP:nucleic acid metabolic process;BP:cellular nitrogen compound metabolic process;BP:nitrogen compound metabolic process;BP:macromolecular complex assembly;BP:organic cyclic compound metabolic process;BP:protein-DNA complex subunit organization;BP:nucleobase-containing compoun…	GO:0034728;GO:0043933;GO:0030154;GO:0006338;GO:0090304;GO:0034641;GO:0006807;GO:0065003;GO:1901360;GO:0071824;GO:0006139;GO:0051716;GO:0001649;GO:0006325;GO:0048869;GO:0016043;GO:0071704;GO:0071840;GO:0065004;GO:0031297;GO:0032502;GO:0022607;GO:0033554;GO:0006281;GO:0009987;GO:0006725;GO:0006974;GO:0006950;GO:0008150;GO:0008152;GO:0046483;GO:0045005;GO:0044238;GO:0050896;GO:0006335;GO:0044237;GO:…	K10753	ASF1	------	------	COG5137	G:Carbohydrate transport and metabolism	PF04729.17	ASF1_hist_chap	ASF1 like histone chaperone	nuclear
Q9HBL8	NMRAL1	NmrA-like family domain-containing protein 1	57407	NMRL1_HUMAN NmrA-like family domain-containing protein 1 OS=Homo sapiens OX=9606 GN=NMRAL1 PE=1 SV=1	0.8282	-0.2719	0.0306	down	yes	600.1031	724.5582	669.7641602	743.9509277	759.9595947	565.0356445	584.6182861	650.6552734	CC:cellular_component;CC:intracellular membrane-bounded organelle;CC:cytosol;CC:organelle;CC:nucleoplasm;CC:intracellular organelle;CC:perinuclear region of cytoplasm;CC:membrane-bounded organelle;CC:nucleus;CC:cellular anatomical entityMF:molecular_function;MF:identical protein binding;MF:protein binding;MF:binding	GO:0005575;GO:0043231;GO:0005829;GO:0043226;GO:0005654;GO:0043229;GO:0048471;GO:0043227;GO:0005634;GO:0110165GO:0003674;GO:0042802;GO:0005515;GO:0005488	------	------	------	------	COG0702;COG0702	G:Carbohydrate transport and metabolism;M:Cell wall/membrane/envelope biogenesis	PF05368.17;PF13460.10	NmrA;NAD_binding_10	NmrA-like family;NA	nuclear
P00395	MT-CO1	Cytochrome c oxidase subunit 1	4512	COX1_HUMAN Cytochrome c oxidase subunit 1 OS=Homo sapiens OX=9606 GN=MT-CO1 PE=1 SV=1	0.7023	-0.5098	0.005737	down	yes	500.2061	712.2629	641.4001465	741.3787231	754.0098267	474.4191589	531.585022	494.6139832	BP:aerobic respiration;BP:generation of precursor metabolites and energy;BP:oxidative phosphorylation;BP:cellular process;BP:cellular respiration;BP:metabolic process;BP:cellular metabolic process;BP:energy derivation by oxidation of organic compounds;BP:biological_processCC:cellular_component;CC:organelle membrane;CC:mitochondrial inner membrane;CC:membrane;CC:respiratory chain complex;CC:cytoch…	GO:0009060;GO:0006091;GO:0006119;GO:0009987;GO:0045333;GO:0008152;GO:0044237;GO:0015980;GO:0008150GO:0005575;GO:0031090;GO:0005743;GO:0016020;GO:0098803;GO:0070069;GO:1902494;GO:0031966;GO:0032991;GO:0045277;GO:0019866;GO:0098796;GO:0110165GO:0015453;GO:0003674;GO:0005488;GO:1901363;GO:0016491;GO:0015318;GO:0043167;GO:0015399;GO:0046872;GO:0022804;GO:0004129;GO:0020037;GO:0043169;GO:0005215;GO:00…	K02256	COX1	hsa05208;hsa00190;hsa04714;hsa01100;hsa05010;hsa04932;hsa05022;hsa05014;hsa05016;hsa04260;hsa05415;hsa05012;hsa05020	Chemical carcinogenesis - reactive oxygen species;Oxidative phosphorylation;Thermogenesis;Metabolic pathways;Alzheimer disease;Non-alcoholic fatty liver disease;Pathways of neurodegeneration - multiple diseases;Amyotrophic lateral sclerosis;Huntington disease;Cardiac muscle contraction;Diabetic cardiomyopathy;Parkinson disease;Prion disease	COG0843	C:Energy production and conversion	PF00115.24	COX1	Cytochrome C and Quinol oxidase polypeptide I	cytoplasmic
Q5TGY1	TMCO4	Transmembrane and coiled-coil domain-containing protein 4	255104	TMCO4_HUMAN Transmembrane and coiled-coil domain-containing protein 4 OS=Homo sapiens OX=9606 GN=TMCO4 PE=1 SV=1	0.707	-0.5002	0.01806	down	yes	422.9846	598.2442	531.7388916	683.4550233	579.5386353	432.0829773	409.0479342	427.8227844	CC:cellular_component;CC:membrane;CC:cellular anatomical entity	GO:0005575;GO:0016020;GO:0110165	------	------	------	------	ENOG410YB1Z	S:Function unknown	PF05277.16	DUF726	Protein of unknown function	cytoplasmic
Q32NC0	C18orf21	UPF0711 protein C18orf21	83608	CR021_HUMAN UPF0711 protein C18orf21 OS=Homo sapiens OX=9606 GN=C18orf21 PE=1 SV=1	0.1941	-2.365	0.000348	down	yes	164.1175	845.7206	877.2086792	853.8941677	806.0589413	269.0138245	148.0375824	75.30110168	------	------	------	------	------	------	ENOG4112B7I	S:Function unknown	PF15719.9	DUF4674	Domain of unknown function	nuclear
Q8N4Q1	CHCHD4	Mitochondrial intermembrane space import and assembly protein 40	131474	MIA40_HUMAN Mitochondrial intermembrane space import and assembly protein 40 OS=Homo sapiens OX=9606 GN=CHCHD4 PE=1 SV=1	0.7923	-0.3359	0.001254	down	yes	420.5219	530.7284	538.5228882	519.3835449	534.2788086	407.3870544	445.0596313	409.1190796	BP:cellular component assembly;BP:protein folding;BP:protein oxidation;BP:macromolecular complex subunit organization;BP:'de novo' protein folding;BP:protein localization;BP:nitrogen compound metabolic process;BP:peptidyl-amino acid modification;BP:cellular component organization or biogenesis;BP:nitrogen compound transport;BP:protein maturation;BP:protein transmembrane transport;BP:peptidyl-cyst…	GO:0022607;GO:0006457;GO:0018158;GO:0043933;GO:0006458;GO:0008104;GO:0006807;GO:0018193;GO:0071840;GO:0071705;GO:0051604;GO:0071806;GO:0018198;GO:0051649;GO:0065002;GO:0051084;GO:0006886;GO:0016043;GO:0055085;GO:0065003;GO:0071704;GO:0071702;GO:0033036;GO:0033108;GO:0018171;GO:0006810;GO:0070585;GO:0072594;GO:0009987;GO:0045184;GO:0033365;GO:0043412;GO:0036211;GO:0008150;GO:0008152;GO:0072655;GO:…	K17782	MIA40, CHCHD4	------	------	ENOG4111V0I	O:Posttranslational modification, protein turnover, chaperones	PF06747.17	CHCH	CHCH domain	cytoplasmic
Q9H0C5	BTBD1	BTB/POZ domain-containing protein 1	53339	BTBD1_HUMAN BTB/POZ domain-containing protein 1 OS=Homo sapiens OX=9606 GN=BTBD1 PE=1 SV=1	0.6111	-0.7105	0.02416	down	yes	348.6694	570.5544	492.8769226	644.3299561	574.4564128	293.3732605	314.7302856	437.9047852	BP:regulation of binding;BP:cell differentiation;BP:muscle structure development;BP:muscle organ development;BP:organic substance metabolic process;BP:cellular developmental process;BP:protein modification by small protein conjugation or removal;BP:protein modification by small protein conjugation;BP:animal organ development;BP:biological regulation;BP:regulation of molecular function;BP:developm…	GO:0051098;GO:0030154;GO:0061061;GO:0007517;GO:0071704;GO:0048869;GO:0070647;GO:0032446;GO:0048513;GO:0065007;GO:0065009;GO:0032502;GO:0043687;GO:0009987;GO:0043412;GO:0036211;GO:0008150;GO:0008152;GO:1901564;GO:0022008;GO:0044238;GO:0019538;GO:0048856;GO:0043170;GO:0016567;GO:0006807;GO:0043393GO:0035770;GO:0043229;GO:0043228;GO:0043226;GO:0005737;GO:0099080;GO:0005654;GO:0110165;GO:0032991;GO:0…	K10477	BTBD1_2	------	------	ENOG410XQ3X	S:Function unknown	PF08005.16;PF00651.35;PF07707.19	PHR;BTB;BACK	PHR domain;BTB/POZ domain;BTB And C-terminal Kelch	cytoplasmic
P07205	PGK2	Phosphoglycerate kinase 2	5232	PGK2_HUMAN Phosphoglycerate kinase 2 OS=Homo sapiens OX=9606 GN=PGK2 PE=1 SV=3	0.273	-1.873	0.0004675	down	yes	185.7605	680.4023	698.2977181	680.6347046	662.2745972	271.6109266	114.1500168	171.5204754	BP:canonical glycolysis;BP:glycolytic process through glucose-6-phosphate;BP:small molecule metabolic process;BP:small molecule catabolic process;BP:small molecule biosynthetic process;BP:cilium movement;BP:monocarboxylic acid metabolic process;BP:oxoacid metabolic process;BP:cell motility;BP:carbohydrate catabolic process;BP:carbohydrate biosynthetic process;BP:hexose catabolic process;BP:glucos…	GO:0061621;GO:0061620;GO:0044281;GO:0044282;GO:0044283;GO:0003341;GO:0032787;GO:0043436;GO:0048870;GO:0016052;GO:0016051;GO:0019320;GO:0061718;GO:1901576;GO:1901575;GO:0019318;GO:0019319;GO:0008150;GO:0008152;GO:0016310;GO:0006735;GO:0060285;GO:0030317;GO:0009987;GO:0097722;GO:0061615;GO:0006082;GO:0005996;GO:0060294;GO:0006006;GO:0006007;GO:0046365;GO:0046364;GO:0019752;GO:0006091;GO:0006090;GO:…	K00927	PGK, pgk	hsa01230;hsa01200;hsa01100;hsa00010;hsa04066	Biosynthesis of amino acids;Carbon metabolism;Metabolic pathways;Glycolysis / Gluconeogenesis;HIF-1 signaling pathway	COG0126	U:Intracellular trafficking, secretion, and vesicular transport	PF00162.23	PGK	Phosphoglycerate kinase	cytoplasmic
P54253	ATXN1	Ataxin-1	6310	ATX1_HUMAN Ataxin-1 OS=Homo sapiens OX=9606 GN=ATXN1 PE=1 SV=2	0.6576	-0.6047	0.04122	down	yes	337.1819	512.7794	531.9556385	492.9456787	513.4370117	263.3857422	296.3975525	451.7622681	BP:nuclear transport;BP:nuclear export;BP:regulation of primary metabolic process;BP:regulation of metabolic process;BP:learning;BP:memory;BP:behavior;BP:learning or memory;BP:organic cyclic compound metabolic process;BP:negative regulation of macromolecule metabolic process;BP:organic substance metabolic process;BP:animal organ development;BP:negative regulation of biological process;BP:heterocy…	GO:0051169;GO:0051168;GO:0080090;GO:0019222;GO:0007612;GO:0007613;GO:0007610;GO:0007611;GO:1901360;GO:0010605;GO:0071704;GO:0048513;GO:0048519;GO:0046483;GO:0060255;GO:2001141;GO:0051703;GO:0003008;GO:0009892;GO:0009890;GO:0043170;GO:0065007;GO:0006810;GO:0009889;GO:0050794;GO:0008150;GO:0008152;GO:0051234;GO:0016070;GO:0007420;GO:0046907;GO:0050890;GO:0006355;GO:0010556;GO:0010558;GO:0034641;GO:…	K23616	ATXN1_1L	hsa04330;hsa05017;hsa05022	Notch signaling pathway;Spinocerebellar ataxia;Pathways of neurodegeneration - multiple diseases	ENOG410XSNX	S:Function unknown	PF12547.12;PF08517.16	ATXN-1_C;AXH	Ataxin-1 like family;Ataxin-1 and HBP1 module	nuclear
Q8IUI8	CRLF3	Cytokine receptor-like factor 3	51379	CRLF3_HUMAN Cytokine receptor-like factor 3 OS=Homo sapiens OX=9606 GN=CRLF3 PE=1 SV=2	0.7824	-0.354	0.001343	down	yes	365.644	467.3203	464.9669495	448.2290955	488.7649231	356.4179077	373.3465881	367.1676331	BP:negative regulation of growth;BP:regulation of primary metabolic process;BP:negative regulation of cell growth;BP:positive regulation of cellular biosynthetic process;BP:regulation of cellular biosynthetic process;BP:regulation of RNA biosynthetic process;BP:positive regulation of response to stimulus;BP:regulation of response to stimulus;BP:regulation of cellular component organization;BP:pos…	GO:0045926;GO:0080090;GO:0030308;GO:0031328;GO:0031326;GO:2001141;GO:0048584;GO:0048583;GO:0051128;GO:0023056;GO:0010948;GO:1901991;GO:1901990;GO:0023051;GO:0010647;GO:0010646;GO:0050789;GO:0009893;GO:1902806;GO:0007346;GO:2000134;GO:0019222;GO:0006355;GO:0009966;GO:0009967;GO:0040008;GO:0010564;GO:0019219;GO:0010556;GO:0065007;GO:0048518;GO:0048519;GO:0010468;GO:0045930;GO:0031325;GO:0045935;GO:…	K24482	CRLF3	------	------	ENOG4110NSY	A:RNA processing and modification	------	------	------	cytoplasmic
Q9NP66	HMG20A	High mobility group protein 20A	10363	HM20A_HUMAN High mobility group protein 20A OS=Homo sapiens OX=9606 GN=HMG20A PE=1 SV=1	0.7095	-0.4951	0.02753	down	yes	344.8928	486.091	455.1758423	469.3367004	533.760437	319.7442322	412.0216675	302.912384	BP:regulation of post-translational protein modification;BP:negative regulation of metabolic process;BP:regulation of primary metabolic process;BP:regulation of metabolic process;BP:negative regulation of cellular biosynthetic process;BP:regulation of cellular biosynthetic process;BP:negative regulation of cellular metabolic process;BP:regulation of cellular metabolic process;BP:macromolecular co…	GO:1901873;GO:0009892;GO:0080090;GO:0019222;GO:0031327;GO:0031326;GO:0031324;GO:0031323;GO:0043933;GO:0050789;GO:0071840;GO:0071824;GO:1903320;GO:0051248;GO:1903321;GO:0010605;GO:0009890;GO:0050793;GO:0000122;GO:0006325;GO:0051246;GO:0016043;GO:0045665;GO:0060255;GO:0010556;GO:0065007;GO:0031399;GO:0033233;GO:0048519;GO:0010468;GO:0033234;GO:0045934;GO:0019219;GO:0009987;GO:0009889;GO:0050794;GO:…	K24660	HMG20A	------	------	COG5648	J:Translation, ribosomal structure and biogenesis	PF00505.23;PF09011.14	HMG_box;HMG_box_2	HMG;HMG-box domain	nuclear
Q7Z4R8	C6orf120	UPF0669 protein C6orf120	387263	CF120_HUMAN UPF0669 protein C6orf120 OS=Homo sapiens OX=9606 GN=C6orf120 PE=1 SV=1	0.7006	-0.5133	0.01988	down	yes	334.3754	477.3026	483.1835327	487.2400818	461.4842529	357.1063843	384.403656	261.6162415	BP:apoptotic process;BP:cellular process;BP:programmed cell death;BP:biological_process;BP:cell deathCC:vesicle lumen;CC:organelle lumen;CC:cytoplasmic vesicle lumen;CC:membrane-enclosed lumen;CC:cellular_component;CC:intracellular organelle lumen;CC:azurophil granule lumen;CC:extracellular region;CC:vacuolar lumen;CC:secretory granule lumen;CC:cellular anatomical entity	GO:0006915;GO:0009987;GO:0012501;GO:0008150;GO:0008219GO:0031983;GO:0043233;GO:0060205;GO:0031974;GO:0005575;GO:0070013;GO:0035578;GO:0005576;GO:0005775;GO:0034774;GO:0110165	------	------	------	------	ENOG41124Y3	S:Function unknown	PF17065.9	UPF0669	Putative cytokine, C6ORF120	extracellular
O60266	ADCY3	Adenylate cyclase type 3	109	ADCY3_HUMAN Adenylate cyclase type 3 OS=Homo sapiens OX=9606 GN=ADCY3 PE=1 SV=3	0.6777	-0.5613	0.03165	down	yes	322.5941	476.0098	445.815918	562.3748169	419.8385925	337.5581665	343.2499695	286.9740295	BP:learning;BP:behavior;BP:nucleotide biosynthetic process;BP:signal transduction;BP:cilium movement;BP:organic cyclic compound biosynthetic process;BP:organic cyclic compound metabolic process;BP:cellular response to stimulus;BP:cyclic purine nucleotide metabolic process;BP:cyclic nucleotide biosynthetic process;BP:cAMP biosynthetic process;BP:sensory perception of smell;BP:sensory perception of…	GO:0007612;GO:0007610;GO:0009165;GO:0007165;GO:0003341;GO:1901362;GO:1901360;GO:0051716;GO:0052652;GO:0009190;GO:0006171;GO:0007608;GO:0007606;GO:0007600;GO:0010033;GO:0003008;GO:1901564;GO:1901566;GO:0048870;GO:0009566;GO:0006163;GO:0006164;GO:0019637;GO:0019438;GO:0044281;GO:1904321;GO:0007635;GO:1904322;GO:0006807;GO:0035556;GO:0050789;GO:1901576;GO:0007340;GO:0046483;GO:0007188;GO:0007189;GO:…	K08043	ADCY3	hsa04916;hsa04611;hsa04022;hsa04020;hsa04928;hsa04024;hsa04723;hsa04725;hsa04724;hsa04727;hsa04740;hsa04927;hsa04926;hsa04925;hsa05414;hsa04921;hsa04962;hsa04923;hsa01522;hsa04211;hsa04213;hsa05207;hsa04270;hsa04540;hsa04371;hsa04062;hsa05200;hsa04114;hsa04912;hsa04913;hsa04015;hsa04072;hsa04750;hsa04914;hsa04915;hsa04934;hsa04935;hsa04918;hsa04713;hsa04714;hsa05166;hsa04970;hsa04971;hsa04972;hsa…	Melanogenesis;Platelet activation;cGMP-PKG signaling pathway;Calcium signaling pathway;Parathyroid hormone synthesis, secretion and action;cAMP signaling pathway;Retrograde endocannabinoid signaling;Cholinergic synapse;Glutamatergic synapse;GABAergic synapse;Olfactory transduction;Cortisol synthesis and secretion;Relaxin signaling pathway;Aldosterone synthesis and secretion;Dilated cardiomyopathy…	COG2114	O:Posttranslational modification, protein turnover, chaperones	PF00211.24;PF16214.9	Guanylate_cyc;AC_N	Adenylate and Guanylate cyclase catalytic domain;Adenylyl cyclase N-terminal extracellular and transmembrane region	ER
Q9UPQ7	PDZRN3	E3 ubiquitin-protein ligase PDZRN3	23024	PZRN3_HUMAN E3 ubiquitin-protein ligase PDZRN3 OS=Homo sapiens OX=9606 GN=PDZRN3 PE=1 SV=2	0.6579	-0.6041	0.00121	down	yes	315.2681	479.1745	449.4210815	490.1722717	497.9301147	325.8588867	289.0424805	330.9030457	BP:synapse organization;BP:cell junction organization;BP:nitrogen compound metabolic process;BP:cellular component organization or biogenesis;BP:organic substance metabolic process;BP:protein modification by small protein conjugation or removal;BP:cellular component organization;BP:protein modification by small protein conjugation;BP:post-translational protein modification;BP:cellular process;BP:…	GO:0050808;GO:0034330;GO:0006807;GO:0071840;GO:0071704;GO:0070647;GO:0016043;GO:0032446;GO:0043687;GO:0009987;GO:0007528;GO:0043412;GO:0036211;GO:0008150;GO:0008152;GO:0044238;GO:1901564;GO:0019538;GO:0043170;GO:0016567GO:0031594;GO:0045202;GO:0005737;GO:0030054;GO:0110165;GO:0005575GO:0005488;GO:0003674;GO:0043169;GO:0046914;GO:0061630;GO:0043167;GO:0016740;GO:0016746;GO:0046872;GO:0019787;GO:01…	K15682	PDZRN3_4, LNX3_4	------	------	ENOG4111S26	O:Posttranslational modification, protein turnover, chaperones	PF00595.28;PF17820.5;PF13180.10;PF13923.10;PF00097.29;PF13639.10;PF13445.10;PF21361.1;PF02176.22	PDZ;PDZ_6;PDZ_2;zf-C3HC4_2;zf-C3HC4;zf-RING_2;zf-RING_UBOX;Sina_ZnF;zf-TRAF	PDZ domain;PDZ domain;PDZ domain;Zinc finger, C3HC4 type;Zinc finger, C3HC4 type;Ring finger domain;RING-type zinc-finger;Sina, zinc finger;TRAF-type zinc finger	nuclear
Q96CC6	RHBDF1	Inactive rhomboid protein 1	64285	RHDF1_HUMAN Inactive rhomboid protein 1 OS=Homo sapiens OX=9606 GN=RHBDF1 PE=1 SV=2	0.7192	-0.4755	0.0453	down	yes	325.3185	452.337	403.012207	487.4577942	466.5411377	351.5657349	253.8006744	370.5892334	BP:regulation of catabolic process;BP:establishment of localization;BP:regulation of primary metabolic process;BP:regulation of secretion;BP:negative regulation of secretion;BP:regulation of transport;BP:regulation of epidermal growth factor receptor signaling pathway;BP:regulation of protein catabolic process;BP:protein localization;BP:regulation of secretion by cell;BP:cellular localization;BP:…	GO:0009894;GO:0051234;GO:0080090;GO:0051046;GO:0051048;GO:0051049;GO:0042058;GO:0042176;GO:0008104;GO:1903530;GO:0051641;GO:0023051;GO:0051223;GO:0051224;GO:0050789;GO:0032880;GO:0010646;GO:0050708;GO:0060341;GO:0070727;GO:0009966;GO:0008283;GO:0051246;GO:0071705;GO:1901184;GO:0065007;GO:0071702;GO:0048519;GO:1904950;GO:0070201;GO:0006810;GO:0051051;GO:0060255;GO:0061136;GO:1903050;GO:0009987;GO:…	------	------	------	------	COG0705	Z:Cytoskeleton	PF12595.12;PF01694.26	iRhom1-2_N;Rhomboid	Inactive rhomboid proteins 1/2, N-terminal;Rhomboid family	nuclear
P03923	MT-ND6	NADH-ubiquinone oxidoreductase chain 6	4541	NU6M_HUMAN NADH-ubiquinone oxidoreductase chain 6 OS=Homo sapiens OX=9606 GN=MT-ND6 PE=1 SV=2	0.7448	-0.4251	0.03174	down	yes	328.8015	441.4876	408.5585022	509.6733093	406.230957	340.2329246	316.1737671	329.9978333	BP:nucleotide biosynthetic process;BP:small molecule metabolic process;BP:organic cyclic compound biosynthetic process;BP:cellular component organization or biogenesis;BP:NADH dehydrogenase complex assembly;BP:ribonucleoside triphosphate metabolic process;BP:electron transport chain;BP:response to cocaine;BP:respiratory electron transport chain;BP:response to salt;BP:purine ribonucleoside triphos…	GO:0009165;GO:0044281;GO:1901362;GO:0071840;GO:0010257;GO:0009199;GO:0022900;GO:0042220;GO:0022904;GO:1902074;GO:0009206;GO:0009205;GO:0009201;GO:0046034;GO:0019646;GO:0010035;GO:0010033;GO:0046483;GO:1901564;GO:1901566;GO:0006163;GO:0006164;GO:0019637;GO:0019438;GO:0010243;GO:0022607;GO:0009141;GO:0009142;GO:0009144;GO:0009145;GO:0000302;GO:0009060;GO:1901576;GO:0016043;GO:0009259;GO:0065003;GO:…	K03884	ND6	hsa05208;hsa00190;hsa05010;hsa01100;hsa04723;hsa05020;hsa05022;hsa05014;hsa05016;hsa04714;hsa05415;hsa05012	Chemical carcinogenesis - reactive oxygen species;Oxidative phosphorylation;Alzheimer disease;Metabolic pathways;Retrograde endocannabinoid signaling;Prion disease;Pathways of neurodegeneration - multiple diseases;Amyotrophic lateral sclerosis;Huntington disease;Thermogenesis;Diabetic cardiomyopathy;Parkinson disease	ENOG410YP23	C:Energy production and conversion	PF00499.24	Oxidored_q3	NADH-ubiquinone/plastoquinone oxidoreductase chain 6	ER
P82909	MRPS36	Alpha-ketoglutarate dehydrogenase component 4	92259	KGD4_HUMAN Alpha-ketoglutarate dehydrogenase component 4 OS=Homo sapiens OX=9606 GN=KGD4 PE=1 SV=2	0.8281	-0.2721	0.04139	down	yes	342.9402	414.1056	398.4471436	414.2859802	429.5835266	310.8605042	332.2350769	385.7250061	BP:metabolic process;BP:carboxylic acid metabolic process;BP:cellular metabolic process;BP:organic substance metabolic process;BP:organic acid metabolic process;BP:small molecule metabolic process;BP:dicarboxylic acid metabolic process;BP:cellular process;BP:biological_process;BP:oxoacid metabolic process;BP:primary metabolic process;BP:tricarboxylic acid cycle;BP:2-oxoglutarate metabolic process…	GO:0008152;GO:0019752;GO:0044237;GO:0071704;GO:0006082;GO:0044281;GO:0043648;GO:0009987;GO:0008150;GO:0043436;GO:0044238;GO:0006099;GO:0006103GO:1990204;GO:0009353;GO:0043228;GO:0045240;GO:0043227;GO:0043226;GO:0005947;GO:0031090;GO:0016020;GO:0005739;GO:0045252;GO:0110165;GO:1902494;GO:0031966;GO:0030062;GO:1990234;GO:0045239;GO:0005840;GO:0032991;GO:0043231;GO:0043232;GO:0019866;GO:0043229;GO:0…	K17414	MRPS36	------	------	ENOG410XTRG	J:Translation, ribosomal structure and biogenesis	------	------	------	mitochondrial
Q9NRG7	SDR39U1	Epimerase family protein SDR39U1	56948	D39U1_HUMAN Epimerase family protein SDR39U1 OS=Homo sapiens OX=9606 GN=SDR39U1 PE=1 SV=3	0.4914	-1.025	0.01932	down	yes	239.3251	487.0157	468.8636249	594.8313599	397.3520813	231.7691601	190.2290955	295.9769592	CC:intracellular membrane-bounded organelle;CC:nucleus;CC:cellular_component;CC:intracellular organelle;CC:membrane-bounded organelle;CC:organelle;CC:cellular anatomical entityMF:catalytic activity;MF:molecular_function;MF:oxidoreductase activity	GO:0043231;GO:0005634;GO:0005575;GO:0043229;GO:0043227;GO:0043226;GO:0110165GO:0003824;GO:0003674;GO:0016491	K07071	K07071	------	------	COG1090	S:Function unknown	PF08338.15;PF01370.25	DUF1731;Epimerase	Domain of unknown function;NAD dependent epimerase/dehydratase family	mitochondrial
P12074	COX6A1	Cytochrome c oxidase subunit 6A1, mitochondrial	1337	CX6A1_HUMAN Cytochrome c oxidase subunit 6A1, mitochondrial OS=Homo sapiens OX=9606 GN=COX6A1 PE=1 SV=4	0.5118	-0.9663	0.01577	down	yes	224.1044	437.8528	345.9584961	497.515564	470.084198	243.8491058	254.7036285	173.7605743	BP:aerobic respiration;BP:generation of precursor metabolites and energy;BP:electron transport chain;BP:respiratory electron transport chain;BP:oxidative phosphorylation;BP:cellular process;BP:aerobic electron transport chain;BP:biological_process;BP:metabolic process;BP:energy derivation by oxidation of organic compounds;BP:mitochondrial electron transport, cytochrome c to oxygen;BP:cellular met…	GO:0009060;GO:0006091;GO:0022900;GO:0022904;GO:0006119;GO:0009987;GO:0019646;GO:0008150;GO:0008152;GO:0015980;GO:0006123;GO:0044237;GO:0045333GO:0019866;GO:0043229;GO:0070069;GO:0043227;GO:0043226;GO:0031090;GO:0005743;GO:0016020;GO:0098803;GO:0005739;GO:0098800;GO:0005751;GO:0110165;GO:1902494;GO:0031966;GO:0043231;GO:0032991;GO:0005575;GO:0098796;GO:0045277;GO:0098798GO:0003674;GO:0098772;GO:00…	K02266	COX6A	hsa05208;hsa00190;hsa04714;hsa01100;hsa05010;hsa04932;hsa05022;hsa05014;hsa05016;hsa04260;hsa05415;hsa05012;hsa05020	Chemical carcinogenesis - reactive oxygen species;Oxidative phosphorylation;Thermogenesis;Metabolic pathways;Alzheimer disease;Non-alcoholic fatty liver disease;Pathways of neurodegeneration - multiple diseases;Amyotrophic lateral sclerosis;Huntington disease;Cardiac muscle contraction;Diabetic cardiomyopathy;Parkinson disease;Prion disease	ENOG411253X	O:Posttranslational modification, protein turnover, chaperones	PF02046.19	COX6A	Cytochrome c oxidase subunit VIa	mitochondrial
Q8IWL3	HSCB	Iron-sulfur cluster co-chaperone protein HscB	150274	HSC20_HUMAN Iron-sulfur cluster co-chaperone protein HscB OS=Homo sapiens OX=9606 GN=HSCB PE=1 SV=3	0.3714	-1.429	0.0001384	down	yes	179.2388	482.6224	505.3390306	453.477356	489.0508059	192.3007202	149.979187	195.4364319	BP:cellular component assembly;BP:macromolecular complex subunit organization;BP:embryonic organ development;BP:cell differentiation;BP:cell development;BP:embryonic hemopoiesis;BP:cellular component organization or biogenesis;BP:cellular developmental process;BP:cellular component organization;BP:macromolecular complex assembly;BP:animal organ development;BP:[2Fe-2S] cluster assembly;BP:developm…	GO:0022607;GO:0043933;GO:0048568;GO:0030154;GO:0048468;GO:0035162;GO:0071840;GO:0048869;GO:0016043;GO:0065003;GO:0048513;GO:0044571;GO:0032502;GO:0030218;GO:0009987;GO:0016226;GO:0031163;GO:0008150;GO:0008152;GO:0030097;GO:0060319;GO:0051259;GO:0048856;GO:0044237;GO:0006790;GO:0030099;GO:0060215GO:0043229;GO:0005739;GO:0043227;GO:0043226;GO:0005737;GO:0005654;GO:0110165;GO:0043231;GO:0005829;GO:0…	K04082	hscB, HSCB, HSC20	------	------	COG1076	O:Posttranslational modification, protein turnover, chaperones	PF07743.17;PF18256.5	HSCB_C;HscB_4_cys	HSCB C-terminal oligomerisation domain;Co-chaperone HscB tetracysteine metal binding motif	mitochondrial
Q9H013	ADAM19	Disintegrin and metalloproteinase domain-containing protein 19	8728	ADA19_HUMAN Disintegrin and metalloproteinase domain-containing protein 19 OS=Homo sapiens OX=9606 GN=ADAM19 PE=1 SV=3	0.5812	-0.7829	0.003905	down	yes	229.8319	395.4405	406.5730896	407.2103127	372.5379639	262.8764648	180.4408112	246.1784289	BP:positive regulation of metabolic process;BP:regulation of metabolic process;BP:positive regulation of cellular biosynthetic process;BP:regulation of cellular biosynthetic process;BP:regulation of cell adhesion;BP:regulation of cellular metabolic process;BP:regulation of cell-cell adhesion;BP:nitrogen compound metabolic process;BP:regulation of biological process;BP:positive regulation of cell-…	GO:0009893;GO:0019222;GO:0031328;GO:0031326;GO:0030155;GO:0031323;GO:0022407;GO:0006807;GO:0050789;GO:0022409;GO:0010604;GO:0045785;GO:0009891;GO:0071704;GO:0010556;GO:0065007;GO:0033619;GO:0048518;GO:0006508;GO:0042982;GO:0048513;GO:0010468;GO:0006509;GO:0032502;GO:0060255;GO:0009889;GO:0050794;GO:0008150;GO:0008152;GO:0016485;GO:0001890;GO:0044238;GO:1901564;GO:0051604;GO:2000047;GO:0019538;GO:…	K08608	ADAM19	------	------	ENOG410XX2M	S:Function unknown	PF01421.23;PF08516.16;PF00200.27;PF13688.10;PF01562.23;PF13582.10;PF13574.10;PF13583.10	Reprolysin;ADAM_CR;Disintegrin;Reprolysin_5;Pep_M12B_propep;Reprolysin_3;Reprolysin_2;Reprolysin_4	Reprolysin;ADAM cysteine-rich;Disintegrin;Metallo-peptidase family M12;Reprolysin family propeptide;Metallo-peptidase family M12B Reprolysin-like;Metallo-peptidase family M12B Reprolysin-like;Metallo-peptidase family M12B Reprolysin-like	plasma membrane
Q14693	LPIN1	Phosphatidate phosphatase LPIN1	23175	LPIN1_HUMAN Phosphatidate phosphatase LPIN1 OS=Homo sapiens OX=9606 GN=LPIN1 PE=1 SV=2	0.6716	-0.5743	0.02454	down	yes	247.5957	368.6386	421.6437683	365.3277893	318.9442139	215.7202148	275.7145386	251.3524628	BP:primary metabolic process;BP:regulation of metabolic process;BP:regulation of RNA biosynthetic process;BP:membrane organization;BP:small molecule metabolic process;BP:small molecule catabolic process;BP:regulation of macromolecule biosynthetic process;BP:glycerolipid metabolic process;BP:cellular component organization or biogenesis;BP:regulation of primary metabolic process;BP:cellular respon…	GO:0044238;GO:0019222;GO:2001141;GO:0061024;GO:0044281;GO:0044282;GO:0010556;GO:0046486;GO:0071840;GO:0080090;GO:0051716;GO:0010604;GO:0048513;GO:0048518;GO:0048519;GO:0051054;GO:0051052;GO:0031100;GO:0060255;GO:0032787;GO:0072329;GO:0043436;GO:0007077;GO:0043434;GO:0010033;GO:0010243;GO:0006275;GO:0019432;GO:0019637;GO:0016054;GO:0009893;GO:0051254;GO:0009062;GO:1901576;GO:1901575;GO:0016043;GO:…	K15728	LPIN	hsa04936;hsa00564;hsa00561;hsa04150;hsa01100	Alcoholic liver disease;Glycerophospholipid metabolism;Glycerolipid metabolism;mTOR signaling pathway;Metabolic pathways	COG5083	S:Function unknown	PF08235.17;PF04571.18;PF16876.9;PF09949.13	LNS2;Lipin_N;Lipin_mid;APP1_cat	LNS2;lipin, N-terminal conserved region;Lipin/Ned1/Smp2 multi-domain protein middle domain;Phosphatidate phosphatase APP1, catalytic domain	nuclear
Q9BQ95	ECSIT	Evolutionarily conserved signaling intermediate in Toll pathway, mitochondrial	51295	ECSIT_HUMAN Evolutionarily conserved signaling intermediate in Toll pathway, mitochondrial OS=Homo sapiens OX=9606 GN=ECSIT PE=1 SV=1	0.8248	-0.2779	0.04553	down	yes	277.7687	336.7898	327.0429688	355.4284668	327.8980408	304.5688477	286.0592651	242.6781311	BP:cellular component assembly;BP:positive regulation of response to external stimulus;BP:transmembrane receptor protein serine/threonine kinase signaling pathway;BP:regulation of response to external stimulus;BP:macromolecular complex subunit organization;BP:innate immune response-activating signal transduction;BP:regulation of response to stimulus;BP:positive regulation of response to biotic st…	GO:0022607;GO:0032103;GO:0007178;GO:0032101;GO:0043933;GO:0002758;GO:0048583;GO:0002833;GO:0031349;GO:0007166;GO:0044419;GO:0071840;GO:0045088;GO:0051341;GO:0043207;GO:0032981;GO:0002768;GO:0010257;GO:0016043;GO:0050789;GO:0065003;GO:0002684;GO:0065007;GO:0031347;GO:0048518;GO:0002682;GO:0065009;GO:0002218;GO:0002220;GO:0002221;GO:0033108;GO:0009987;GO:0045089;GO:0050776;GO:0002757;GO:0007167;GO:…	K04405	ECSIT	hsa04010	MAPK signaling pathway	ENOG41100I6	S:Function unknown	PF06239.15;PF14784.10	ECSIT_N;ECSIT_C	Evolutionarily conserved signalling intermediate in Toll pathway;C-terminal domain of the ECSIT protein	mitochondrial
O15063	GARRE1	Granule associated Rac and RHOG effector protein 1	9710	GRRE1_HUMAN Granule associated Rac and RHOG effector protein 1 OS=Homo sapiens OX=9606 GN=GARRE1 PE=1 SV=2	0.4522	-1.145	0.0001376	down	yes	185.4209	409.9997	421.33255	403.5542968	405.1121695	182.0840759	212.2124481	161.9660797	BP:signal transduction;BP:intracellular signal transduction;BP:Rac protein signal transduction;BP:regulation of biological process;BP:biological regulation;BP:cellular process;BP:regulation of cellular process;BP:biological_process;BP:Ras protein signal transduction;BP:small GTPase mediated signal transductionCC:ribonucleoprotein granule;CC:intracellular organelle;CC:non-membrane-bounded organell…	GO:0007165;GO:0035556;GO:0016601;GO:0050789;GO:0065007;GO:0009987;GO:0050794;GO:0008150;GO:0007265;GO:0007264GO:0035770;GO:0043229;GO:0043228;GO:0043226;GO:0005575;GO:0110165;GO:0043232;GO:0005829;GO:0000932;GO:0099080;GO:0036464GO:0019899;GO:0031267;GO:0003674;GO:0005488;GO:1905762;GO:0051020;GO:0005515;GO:0044877	K26671	GARRE1	------	------	ENOG4110CME	S:Function unknown	PF15923.9	DUF4745	Domain of unknown function	cytoplasmic
Q96I34	PPP1R16A	Protein phosphatase 1 regulatory subunit 16A	84988	PP16A_HUMAN Protein phosphatase 1 regulatory subunit 16A OS=Homo sapiens OX=9606 GN=PPP1R16A PE=1 SV=1	0.7831	-0.3527	0.04191	down	yes	241.588	308.516	280.5603943	349.9831238	295.004481	237.3526306	257.4003601	230.0110016	CC:cytoplasm;CC:membrane;CC:cellular_component;CC:plasma membrane;CC:cellular anatomical entityMF:protein phosphatase regulator activity;MF:phosphatase regulator activity;MF:myosin phosphatase regulator activity;MF:molecular_function;MF:enzyme inhibitor activity;MF:molecular function regulator;MF:enzyme regulator activity	GO:0005737;GO:0016020;GO:0005575;GO:0005886;GO:0110165GO:0019888;GO:0019208;GO:0017020;GO:0003674;GO:0004857;GO:0098772;GO:0030234	K17458	PPP1R16A, MYPT3	------	------	COG0666	P:Inorganic ion transport and metabolism	PF12796.11;PF00023.34;PF13637.10;PF13606.10;PF13857.10	Ank_2;Ank;Ank_4;Ank_3;Ank_5	Ankyrin repeats;Ankyrin repeat;Ankyrin repeats;Ankyrin repeat;Ankyrin repeats	cytoplasmic
Q96CX2	KCTD12	BTB/POZ domain-containing protein KCTD12	115207	KCD12_HUMAN BTB/POZ domain-containing protein KCTD12 OS=Homo sapiens OX=9606 GN=KCTD12 PE=1 SV=1	0.6986	-0.5175	0.02319	down	yes	223.8359	320.425	302.6123736	368.3237	290.3390198	239.4087067	200.4020844	231.6968079	BP:cellular component assembly;BP:macromolecular complex subunit organization;BP:regulation of response to stimulus;BP:regulation of G-protein coupled receptor protein signaling pathway;BP:regulation of signaling;BP:regulation of cell communication;BP:regulation of biological process;BP:cellular component organization or biogenesis;BP:regulation of signal transduction;BP:protein homooligomerizati…	GO:0022607;GO:0043933;GO:0048583;GO:0008277;GO:0023051;GO:0010646;GO:0050789;GO:0071840;GO:0009966;GO:0051260;GO:0016043;GO:0065003;GO:0065007;GO:0009987;GO:0050794;GO:0008150;GO:0051259GO:0098590;GO:0097060;GO:0016020;GO:0110165;GO:0045211;GO:0042995;GO:0043235;GO:0032991;GO:0042734;GO:0005575GO:0003674;GO:0005488;GO:0003676;GO:1901363;GO:0042802;GO:0097159;GO:0003723;GO:0005515	K21918	KCTD8_12_16	------	------	ENOG410Z155	U:Intracellular trafficking, secretion, and vesicular transport	PF02214.26	BTB_2	BTB/POZ domain	cytoplasmic
O15231	ZNF185	Zinc finger protein 185	7739	ZN185_HUMAN Zinc finger protein 185 OS=Homo sapiens OX=9606 GN=ZNF185 PE=1 SV=3	0.4919	-1.024	0.02587	down	yes	177.1118	360.0877	337.8611755	284.1577148	458.2443237	156.5946003	175.5946943	199.1462402	CC:cytoplasm;CC:cytoskeleton;CC:intracellular non-membrane-bounded organelle;CC:anchoring junction;CC:cellular_component;CC:intracellular organelle;CC:non-membrane-bounded organelle;CC:cell junction;CC:focal adhesion;CC:organelle;CC:cellular anatomical entity;CC:cell-substrate junctionMF:metal ion binding;MF:transition metal ion binding;MF:cation binding;MF:zinc ion binding;MF:ion binding;MF:mole…	GO:0005737;GO:0005856;GO:0043232;GO:0070161;GO:0005575;GO:0043229;GO:0043228;GO:0030054;GO:0005925;GO:0043226;GO:0110165;GO:0030055GO:0046872;GO:0046914;GO:0043169;GO:0008270;GO:0043167;GO:0003674;GO:0005488	K24423	ZNF185	------	------	ENOG410XP0W	S:Function unknown	------	------	------	cytoplasmic
Q8NB78	KDM1B	Lysine-specific histone demethylase 2	221656	KDM1B_HUMAN Lysine-specific histone demethylase 2 OS=Homo sapiens OX=9606 GN=KDM1B PE=1 SV=3	0.7493	-0.4164	0.007716	down	yes	227.1078	303.0817	313.488739	307.8111877	287.9450378	205.9801941	223.899231	251.4439545	BP:regulation of primary metabolic process;BP:regulation of metabolic process;BP:cellular component organization or biogenesis;BP:negative regulation of macromolecule metabolic process;BP:positive regulation of macromolecule metabolic process;BP:regulation of gene expression, epigenetic;BP:positive regulation of biological process;BP:negative regulation of biological process;BP:regulation of macr…	GO:0080090;GO:0019222;GO:0071840;GO:0010605;GO:0010604;GO:0040029;GO:0048518;GO:0048519;GO:0060255;GO:2001141;GO:0009892;GO:0009893;GO:0009890;GO:0009891;GO:0050789;GO:0071514;GO:0016043;GO:0065007;GO:0009889;GO:0050794;GO:0008150;GO:1902679;GO:0006355;GO:0010557;GO:0006357;GO:0010558;GO:0022412;GO:0006349;GO:0000122;GO:0031327;GO:0009987;GO:0045892;GO:0045893;GO:0006338;GO:0051253;GO:0051252;GO:…	K19413	KDM1B, AOF1, LSD2	------	------	ENOG410XSNC	U:Intracellular trafficking, secretion, and vesicular transport	PF01593.28;PF13450.10;PF07496.19;PF07992.18;PF01946.21;PF04433.21;PF13738.10;PF00070.31;PF03486.18;PF01266.28;PF01494.23	Amino_oxidase;NAD_binding_8;zf-CW;Pyr_redox_2;Thi4;SWIRM;Pyr_redox_3;Pyr_redox;HI0933_like;DAO;FAD_binding_3	Flavin containing amine oxidoreductase;NA;CW-type Zinc Finger;Pyridine nucleotide-disulphide oxidoreductase;Thi4 family;SWIRM domain;Pyridine nucleotide-disulphide oxidoreductase;Pyridine nucleotide-disulphide oxidoreductase;HI0933-like protein;FAD dependent oxidoreductase;FAD binding domain	cytoplasmic
Q70SY1	CREB3L2	Cyclic AMP-responsive element-binding protein 3-like protein 2	64764	CR3L2_HUMAN Cyclic AMP-responsive element-binding protein 3-like protein 2 OS=Homo sapiens OX=9606 GN=CREB3L2 PE=1 SV=3	0.6148	-0.7018	0.02166	down	yes	200.4261	326.0224	365.5589919	263.8463067	348.6620483	202.3794556	223.2551117	175.6438446	BP:regulation of metabolic process;BP:regulation of primary metabolic process;BP:cellular response to stimulus;BP:response to unfolded protein;BP:positive regulation of macromolecule metabolic process;BP:cellular developmental process;BP:animal organ development;BP:positive regulation of biological process;BP:cell differentiation;BP:regulation of macromolecule metabolic process;BP:regulation of R…	GO:0019222;GO:0080090;GO:0051716;GO:0006986;GO:0010604;GO:0048869;GO:0048513;GO:0048518;GO:0030154;GO:0060255;GO:2001141;GO:0010033;GO:0016192;GO:0051216;GO:0033554;GO:0009893;GO:0009891;GO:0050789;GO:0006888;GO:0065007;GO:0006810;GO:0009889;GO:0050794;GO:0006950;GO:0008150;GO:0051234;GO:0046907;GO:0050896;GO:0006355;GO:0010557;GO:0010556;GO:0051649;GO:0032502;GO:0009987;GO:0002062;GO:0045893;GO:…	K09048	CREB3	hsa04022;hsa04024;hsa05215;hsa04934;hsa04725;hsa04928;hsa04927;hsa04728;hsa04925;hsa04922;hsa04962;hsa04714;hsa05020;hsa04211;hsa05165;hsa05166;hsa05161;hsa05163;hsa05207;hsa05203;hsa04911;hsa04916;hsa04915;hsa04668;hsa04935;hsa04918;hsa04152;hsa04931;hsa04151;hsa05030;hsa05031;hsa04926;hsa05034;hsa05016;hsa04261	cGMP-PKG signaling pathway;cAMP signaling pathway;Prostate cancer;Cushing syndrome;Cholinergic synapse;Parathyroid hormone synthesis, secretion and action;Cortisol synthesis and secretion;Dopaminergic synapse;Aldosterone synthesis and secretion;Glucagon signaling pathway;Vasopressin-regulated water reabsorption;Thermogenesis;Prion disease;Longevity regulating pathway;Human papillomavirus infectio…	ENOG410ZZQM	K:Transcription	PF00170.25;PF07716.19;PF03131.21	bZIP_1;bZIP_2;bZIP_Maf	bZIP transcription factor;Basic region leucine zipper;bZIP Maf transcription factor	nuclear
Q3KR37	GRAMD1B	Protein Aster-B	57476	ASTRB_HUMAN Protein Aster-B OS=Homo sapiens OX=9606 GN=GRAMD1B PE=1 SV=1	0.5847	-0.7742	0.04208	down	yes	192.4884	329.2069	354.6362	264.7030945	368.2815552	220.3109894	230.6143188	126.5399399	BP:sterol transport;BP:organic hydroxy compound transport;BP:homeostatic process;BP:cellular response to chemical stimulus;BP:cholesterol homeostasis;BP:lipid homeostasis;BP:sterol homeostasis;BP:response to organic cyclic compound;BP:cellular response to stimulus;BP:response to cholesterol;BP:response to lipid;BP:lipid transport;BP:response to organic substance;BP:cellular response to organic su…	GO:0015918;GO:0015850;GO:0042592;GO:0070887;GO:0042632;GO:0055088;GO:0055092;GO:0014070;GO:0051716;GO:0070723;GO:0033993;GO:0006869;GO:0010033;GO:0071310;GO:0071702;GO:1901701;GO:0006810;GO:0071396;GO:0071397;GO:0008150;GO:0051649;GO:0042221;GO:0036315;GO:0051234;GO:0051179;GO:0036314;GO:0051641;GO:1901700;GO:0046907;GO:0032366;GO:0050896;GO:0032365;GO:0048878;GO:0071407;GO:0009987;GO:0097305;GO:…	------	------	------	------	ENOG410XRQQ	S:Function unknown	PF16016.9;PF02893.24	VASt;GRAM	VAD1 Analog of StAR-related lipid transfer domain;GRAM domain	cytoplasmic
O14519	CDK2AP1	Cyclin-dependent kinase 2-associated protein 1	8099	CDKA1_HUMAN Cyclin-dependent kinase 2-associated protein 1 OS=Homo sapiens OX=9606 GN=CDK2AP1 PE=1 SV=1	0.4928	-1.021	0.0414	down	yes	166.0395	336.8999	234.3126068	362.9091797	413.4779053	196.3336029	123.5215912	178.2632446	BP:regulation of phosphate metabolic process;BP:regulation of primary metabolic process;BP:regulation of metabolic process;BP:organic cyclic compound metabolic process;BP:positive regulation of macromolecule metabolic process;BP:DNA replication;BP:DNA-dependent DNA replication;BP:positive regulation of biological process;BP:regulation of macromolecule metabolic process;BP:regulation of RNA biosyn…	GO:0019220;GO:0080090;GO:0019222;GO:1901360;GO:0010604;GO:0006260;GO:0006261;GO:0048518;GO:0060255;GO:2001141;GO:0046483;GO:0042325;GO:0042327;GO:0009893;GO:0006807;GO:0050789;GO:0065007;GO:0009889;GO:0050794;GO:0008150;GO:0008152;GO:0031401;GO:0006355;GO:0010556;GO:0010562;GO:0016310;GO:0034641;GO:0007049;GO:0006139;GO:0051246;GO:0051247;GO:0031399;GO:0009987;GO:0006725;GO:0051252;GO:0043170;GO:…	K26454	CDK2AP1	hsa03082	ATP-dependent chromatin remodeling	ENOG41126TJ	T:Signal transduction mechanisms	PF09806.13	CDK2AP	Cyclin-dependent kinase 2-associated protein	mitochondrial
Q9BRX5	GINS3	DNA replication complex GINS protein PSF3	64785	PSF3_HUMAN DNA replication complex GINS protein PSF3 OS=Homo sapiens OX=9606 GN=GINS3 PE=1 SV=1	0.4407	-1.182	0.04823	down	yes	151.3091	343.3633	364.7684326	302.3901999	362.9311848	281.5655823	89.40088654	82.96092224	BP:DNA conformation change;BP:nuclear cell cycle DNA replication initiation;BP:DNA replication initiation;BP:mitotic cell cycle process;BP:nucleic acid metabolic process;BP:nitrogen compound metabolic process;BP:cell cycle process;BP:organic cyclic compound metabolic process;BP:nucleobase-containing compound metabolic process;BP:cellular component organization;BP:organic substance metabolic proce…	GO:0071103;GO:1902315;GO:0006270;GO:1903047;GO:0090304;GO:0006807;GO:0022402;GO:1901360;GO:0006139;GO:0016043;GO:0071704;GO:0006260;GO:0071840;GO:0006268;GO:1902975;GO:0032392;GO:0032508;GO:0009987;GO:0006725;GO:0008150;GO:0008152;GO:0046483;GO:0006996;GO:0044238;GO:1902292;GO:0051276;GO:0034641;GO:0044237;GO:0043170;GO:0006259GO:0071162;GO:0043229;GO:0031261;GO:0043227;GO:0043226;GO:0005634;GO:0…	K10734	GINS3	------	------	COG5138	S:Function unknown	PF05916.15	Sld5	GINS complex protein	nuclear
Q6RFH5	WDR74	WD repeat-containing protein 74	54663	WDR74_HUMAN WD repeat-containing protein 74 OS=Homo sapiens OX=9606 GN=WDR74 PE=1 SV=1	0.4239	-1.238	0.03113	down	yes	146.9041	346.5637	394.428894	280.0275269	365.2346802	218.9570465	172.8164215	48.93895721	BP:nucleic acid metabolic process;BP:cellular nitrogen compound metabolic process;BP:ncRNA metabolic process;BP:organic cyclic compound metabolic process;BP:ribosomal large subunit biogenesis;BP:nucleobase-containing compound metabolic process;BP:blastocyst formation;BP:organic substance metabolic process;BP:cellular component biogenesis;BP:cellular component organization or biogenesis;BP:ribonuc…	GO:0090304;GO:0034641;GO:0034660;GO:1901360;GO:0042273;GO:0006139;GO:0001825;GO:0071704;GO:0044085;GO:0071840;GO:0022613;GO:0006364;GO:0032502;GO:0034470;GO:0009987;GO:0006725;GO:0016072;GO:0008150;GO:0008152;GO:0046483;GO:0016070;GO:0044238;GO:0044237;GO:0043170;GO:0006807;GO:0048646;GO:0006396GO:0000176;GO:0030687;GO:0030684;GO:0043228;GO:1905354;GO:0043227;GO:0043226;GO:0005730;GO:0005654;GO:0…	K14841	NSA1, WDR74	------	------	ENOG410YGGD	S:Function unknown	PF00400.36	WD40	WD domain, G-beta repeat	nuclear
Q86VE9	SERINC5	Serine incorporator 5	256987	SERC5_HUMAN Serine incorporator 5 OS=Homo sapiens OX=9606 GN=SERINC5 PE=2 SV=1	0.3983	-1.328	0.02278	down	yes	138.1583	346.8714	414.3747559	270.7823584	355.457028	217.8371277	109.1929855	87.44489288	BP:detection of virus;BP:positive regulation of transferase activity;BP:small molecule metabolic process;BP:small molecule biosynthetic process;BP:cellular lipid metabolic process;BP:response to external biotic stimulus;BP:response to virus;BP:interspecies interaction between organisms;BP:positive regulation of molecular function;BP:axon ensheathment;BP:oxoacid metabolic process;BP:response to bi…	GO:0009597;GO:0051347;GO:0044281;GO:0044283;GO:0044255;GO:0043207;GO:0009615;GO:0044419;GO:0044093;GO:0008366;GO:0043436;GO:0009607;GO:0046486;GO:0009070;GO:1901564;GO:0006575;GO:1901566;GO:0016053;GO:0002376;GO:0019637;GO:1904222;GO:0006807;GO:0009069;GO:1901576;GO:0006564;GO:0006563;GO:0065007;GO:0065009;GO:0006629;GO:0050790;GO:0006952;GO:1904220;GO:0006950;GO:0008150;GO:0008152;GO:0006955;GO:…	K25655	SERINC5	hsa03250	Viral life cycle - HIV-1	ENOG410XP7K;ENOG410XP7K	O:Posttranslational modification, protein turnover, chaperones;U:Intracellular trafficking, secretion, and vesicular transport	PF03348.19	Serinc	Serine incorporator	Golgi apparatus
Q8WVR3	TRAPPC14	Trafficking protein particle complex subunit 14	55262	TPC14_HUMAN Trafficking protein particle complex subunit 14 OS=Homo sapiens OX=9606 GN=TRAPPC14 PE=1 SV=2	0.3858	-1.374	0.00581	down	yes	132.872	344.4339	361.1035652	309.731842	362.4664307	114.7509968	201.1570587	82.70799284	BP:cellular component assembly;BP:cell projection organization;BP:cell projection assembly;BP:plasma membrane bounded cell projection organization;BP:cellular component organization or biogenesis;BP:plasma membrane bounded cell projection assembly;BP:cellular component organization;BP:regulation of biological process;BP:biological regulation;BP:regulation of cell proliferation;BP:cilium assembly;…	GO:0022607;GO:0030030;GO:0030031;GO:0120036;GO:0071840;GO:0120031;GO:0016043;GO:0050789;GO:0065007;GO:0042127;GO:0060271;GO:0008283;GO:0009987;GO:0050794;GO:0008150;GO:0070925;GO:0006996;GO:0044782GO:0043229;GO:0043228;GO:0099023;GO:0043227;GO:0043226;GO:0072686;GO:0016020;GO:1990071;GO:0110165;GO:0034451;GO:0005819;GO:0005886;GO:0030008;GO:0032991;GO:0043231;GO:0043232;GO:0030496;GO:0005575GO:00…	K24261	MAP11	------	------	ENOG4110E8Q	S:Function unknown	PF15806.9	DUF4707	Domain of unknown function	cytoplasmic
Q8N4U5	TCP11L2	T-complex protein 11-like protein 2	255394	T11L2_HUMAN T-complex protein 11-like protein 2 OS=Homo sapiens OX=9606 GN=TCP11L2 PE=1 SV=1	0.5641	-0.826	0.01789	down	yes	168.9241	299.4561	309.8803406	349.8327637	238.6551514	180.9806276	173.8799438	151.9118195	BP:cell motility;BP:cellular process;BP:muscle cell migration;BP:regulation of cellular process;BP:regulation of biological process;BP:biological_process;BP:signal transduction;BP:biological regulation;BP:cell migrationCC:cytoplasm;CC:cytoskeleton;CC:intracellular non-membrane-bounded organelle;CC:cellular_component;CC:intracellular organelle;CC:non-membrane-bounded organelle;CC:organelle;CC:cell…	GO:0048870;GO:0009987;GO:0014812;GO:0050794;GO:0050789;GO:0008150;GO:0007165;GO:0065007;GO:0016477GO:0005737;GO:0005856;GO:0043232;GO:0005575;GO:0043229;GO:0043228;GO:0043226;GO:0110165	K25628	TCP11	------	------	ENOG410ZDEH	J:Translation, ribosomal structure and biogenesis	PF05794.17	Tcp11	T-complex protein 11	cytoplasmic
Q14667	BLTP2	Bridge-like lipid transfer protein family member 2	9703	BLTP2_HUMAN Bridge-like lipid transfer protein family member 2 OS=Homo sapiens OX=9606 GN=BLTP2 PE=1 SV=3	0.6938	-0.5274	0.004696	down	yes	186.7093	269.126	281.2731628	240.7552958	285.3495926	190.7564392	181.831784	187.5396576	CC:organelle membrane;CC:membrane;CC:endoplasmic reticulum-plasma membrane contact site;CC:cellular_component;CC:endoplasmic reticulum membrane;CC:plasma membrane;CC:organelle membrane contact site;CC:mitochondrial membrane;CC:cellular anatomical entityMF:phospholipid binding;MF:phosphatidylinositol binding;MF:lipid binding;MF:molecular_function;MF:binding	GO:0031090;GO:0016020;GO:0140268;GO:0005575;GO:0005789;GO:0005886;GO:0044232;GO:0031966;GO:0110165GO:0005543;GO:0035091;GO:0008289;GO:0003674;GO:0005488	------	------	------	------	ENOG410XSYR	S:Function unknown	PF10351.13;PF21675.1;PF10344.13;PF10347.13	FMP27-BLTP2_C;BLTP2_RBG-6;FMP27-BLTP2_N;Fmp27_GFWDK	BLTP2/FMP27/Hobbit, C-terminal;BLTP2, sixth RBG module;FMP27/BTLP1, N-terminal;Fmp27/BLTP2/Hobbit, GFWDK motif-containg RBG unit	Golgi apparatus
O00168	FXYD1	Phospholemman	5348	PLM_HUMAN Phospholemman OS=Homo sapiens OX=9606 GN=FXYD1 PE=1 SV=2	0.3694	-1.437	0.007421	down	yes	120.956	327.4711	345.4621194	251.2602844	385.6908569	118.5910984	104.0800171	140.1970062	BP:regulation of sodium ion export from cell;BP:regulation of primary metabolic process;BP:regulation of metabolic process;BP:regulation of transport;BP:positive regulation of sodium ion export from cell;BP:muscle system process;BP:chloride transport;BP:regulation of ion transmembrane transport;BP:regulation of transmembrane transport;BP:negative regulation of macromolecule metabolic process;BP:p…	GO:1903276;GO:0080090;GO:0019222;GO:0051049;GO:1903278;GO:0003012;GO:0006821;GO:0034765;GO:0034762;GO:0010605;GO:0048518;GO:0048519;GO:1902305;GO:1902307;GO:0006936;GO:0051050;GO:0060255;GO:0003008;GO:0006820;GO:0010734;GO:0010732;GO:0009892;GO:0032412;GO:0034764;GO:0050789;GO:0034767;GO:0065007;GO:2000649;GO:0065009;GO:0065008;GO:0008016;GO:0006813;GO:0006812;GO:0006811;GO:0006814;GO:1903522;GO:…	K13360	FXYD1, PLM	hsa04024	cAMP signaling pathway	ENOG410YYN6	U:Intracellular trafficking, secretion, and vesicular transport	PF02038.20	ATP1G1_PLM_MAT8	ATP1G1/PLM/MAT8 family	ER
Q92667	AKAP1	A-kinase anchor protein 1, mitochondrial	8165	AKAP1_HUMAN A-kinase anchor protein 1, mitochondrial OS=Homo sapiens OX=9606 GN=AKAP1 PE=1 SV=1	0.313	-1.676	0.001502	down	yes	104.505	333.8746	383.4667428	305.0331421	313.1238238	84.99557495	92.15044403	136.368933	BP:phosphorylation;BP:cell death;BP:immune system process;BP:response to external biotic stimulus;BP:response to virus;BP:interspecies interaction between organisms;BP:antiviral innate immune response;BP:innate immune response;BP:cellular process;BP:apoptotic process;BP:defense response;BP:programmed cell death;BP:response to stress;BP:biological_process;BP:metabolic process;BP:immune response;BP…	GO:0016310;GO:0008219;GO:0002376;GO:0043207;GO:0009615;GO:0044419;GO:0140374;GO:0045087;GO:0009987;GO:0006915;GO:0006952;GO:0012501;GO:0006950;GO:0008150;GO:0008152;GO:0006955;GO:0051707;GO:0051607;GO:0009607;GO:0009605;GO:0044237;GO:0006796;GO:0006793;GO:0098542;GO:0050896GO:0043229;GO:0043227;GO:0043226;GO:0031090;GO:0016020;GO:0005739;GO:0110165;GO:0031968;GO:0098588;GO:0031966;GO:0043231;GO:0…	K16518	AKAP1	------	------	ENOG410Z0DP	S:Function unknown	PF00567.28;PF00013.33	TUDOR;KH_1	Tudor domain;KH domain	plasma membrane
Q9UBX5	FBLN5	Fibulin-5	10516	FBLN5_HUMAN Fibulin-5 OS=Homo sapiens OX=9606 GN=FBLN5 PE=1 SV=1	0.8098	-0.3044	0.03242	down	yes	194.6379	240.3599	219.6268158	239.6318207	261.821106	209.1176453	189.3610992	185.4348602	BP:protein localization;BP:regulation of metabolic process;BP:regulation of cellular metabolic process;BP:regulation of superoxide metabolic process;BP:cellular component assembly;BP:cellular localization;BP:cellular component organization or biogenesis;BP:cellular macromolecule localization;BP:fibril organization;BP:protein localization to cell surface;BP:cellular component organization;BP:regul…	GO:0008104;GO:0019222;GO:0031323;GO:0090322;GO:0022607;GO:0051641;GO:0071840;GO:0070727;GO:0097435;GO:0034394;GO:0016043;GO:0050789;GO:0065007;GO:0043062;GO:0085029;GO:0033036;GO:0031589;GO:0009987;GO:0048583;GO:0006810;GO:2000377;GO:0050794;GO:0048251;GO:0008150;GO:0045229;GO:0007155;GO:0051234;GO:1902882;GO:0051179;GO:0007160;GO:0046903;GO:1900407;GO:2000121;GO:0080134;GO:0080135;GO:0030198;GO:…	K17340	FBLN5	------	------	ENOG41104WD	O:Posttranslational modification, protein turnover, chaperones	PF07645.19;PF12662.11;PF14670.10;PF12947.11;PF12661.11	EGF_CA;cEGF;FXa_inhibition;EGF_3;hEGF	Calcium-binding EGF domain;Complement Clr-like EGF-like;Coagulation Factor Xa inhibitory site;EGF domain;Human growth factor-like EGF	extracellular
Q969R8	ITFG2	KICSTOR complex protein ITFG2	55846	ITFG2_HUMAN KICSTOR complex protein ITFG2 OS=Homo sapiens OX=9606 GN=ITFG2 PE=1 SV=1	0.5659	-0.8214	0.003328	down	yes	151.8348	268.3303	281.2444153	257.9578247	265.7887573	139.8772888	185.9635925	129.6634369	BP:lymphocyte differentiation;BP:response to extracellular stimulus;BP:mature B cell differentiation;BP:cell surface receptor signaling pathway;BP:regulation of TORC1 signaling;BP:cell activation;BP:B cell activation involved in immune response;BP:negative regulation of response to stimulus;BP:cellular response to amino acid starvation;BP:regulation of response to stimulus;BP:B cell activation;BP…	GO:0030098;GO:0009991;GO:0002335;GO:0007166;GO:1903432;GO:0001775;GO:0002312;GO:0048585;GO:0034198;GO:0048583;GO:0042113;GO:1904262;GO:1902532;GO:0032501;GO:0007165;GO:0042594;GO:0023051;GO:0030154;GO:0010646;GO:0050789;GO:0002376;GO:0051716;GO:1990928;GO:0009968;GO:0002285;GO:0009966;GO:0048869;GO:0002366;GO:0065007;GO:0048519;GO:0032502;GO:0071496;GO:0030183;GO:1903131;GO:0009987;GO:0050794;GO:…	K23296	ITFG2	------	------	ENOG410XPME	S:Function unknown	PF15907.9;PF14783.10;PF01839.27	Itfg2;BBS2_Mid;FG-GAP	Integrin-alpha FG-GAP repeat-containing protein 2;Ciliary BBSome complex subunit 2, middle region;FG-GAP repeat	cytoplasmic
Q86VU5	COMTD1	Catechol O-methyltransferase domain-containing protein 1	118881	CMTD1_HUMAN Catechol O-methyltransferase domain-containing protein 1 OS=Homo sapiens OX=9606 GN=COMTD1 PE=1 SV=1	0.7156	-0.4828	0.03914	down	yes	171.5318	239.6981	256.5212708	245.3540802	217.2190552	137.1001129	173.6273193	203.8679047	BP:biological_process;BP:metabolic process;BP:methylationCC:membrane;CC:cellular_component;CC:cellular anatomical entityMF:O-methyltransferase activity;MF:S-adenosylmethionine-dependent methyltransferase activity;MF:catalytic activity;MF:transferase activity;MF:transferase activity, transferring one-carbon groups;MF:molecular_function;MF:methyltransferase activity	GO:0008150;GO:0008152;GO:0032259GO:0016020;GO:0005575;GO:0110165GO:0008171;GO:0008757;GO:0003824;GO:0016740;GO:0016741;GO:0003674;GO:0008168	------	------	------	------	COG4122	S:Function unknown	PF01596.21;PF13578.10	Methyltransf_3;Methyltransf_24	O-methyltransferase;Methyltransferase domain	plasma membrane
Q9UPR0	PLCL2	Inactive phospholipase C-like protein 2	23228	PLCL2_HUMAN Inactive phospholipase C-like protein 2 OS=Homo sapiens OX=9606 GN=PLCL2 PE=1 SV=2	0.5931	-0.7537	0.03493	down	yes	136.6021	230.333	212.9083252	255.3461304	222.7446289	109.5339355	190.5664063	109.7060699	BP:regulation of metabolic process;BP:negative regulation of response to stimulus;BP:regulation of response to stimulus;BP:signal transduction;BP:negative regulation of signal transduction;BP:regulation of signal transduction;BP:cellular developmental process;BP:cell activation involved in immune response;BP:gamma-aminobutyric acid signaling pathway;BP:regulation of trans-synaptic signaling;BP:bi…	GO:0019222;GO:0048585;GO:0048583;GO:0007165;GO:0009968;GO:0009966;GO:0048869;GO:0002263;GO:0007214;GO:0099177;GO:0065007;GO:0046649;GO:0032228;GO:0002376;GO:0009892;GO:0032943;GO:0046651;GO:0035556;GO:0050789;GO:1901575;GO:0002285;GO:0016042;GO:0002366;GO:0002682;GO:0002683;GO:0006629;GO:1903131;GO:0050794;GO:0001775;GO:0008150;GO:0051239;GO:0002521;GO:0008152;GO:0030154;GO:0050804;GO:0023057;GO:…	K15370	PLCL2	------	------	ENOG410XPSW	S:Function unknown	PF00388.23;PF00387.23;PF16457.9;PF09279.15;PF00168.34;PF00169.33;PF17787.5	PI-PLC-X;PI-PLC-Y;PH_12;EF-hand_like;C2;PH;PH_14	Phosphatidylinositol-specific phospholipase C, X domain;Phosphatidylinositol-specific phospholipase C, Y domain;Pleckstrin homology domain;Phosphoinositide-specific phospholipase C, efhand-like;C2 domain;PH domain;PH domain	cytoplasmic
Q9NPB8	GPCPD1	Glycerophosphocholine phosphodiesterase GPCPD1	56261	GPCP1_HUMAN Glycerophosphocholine phosphodiesterase GPCPD1 OS=Homo sapiens OX=9606 GN=GPCPD1 PE=1 SV=2	0.1867	-2.421	0.02052	down	yes	56.8054	304.1878	178.6989136	390.3403925	343.5241178	43.35238266	91.67630005	35.38742168	BP:glycerophospholipid metabolic process;BP:cellular lipid catabolic process;BP:cellular lipid metabolic process;BP:organophosphate catabolic process;BP:organic substance catabolic process;BP:skeletal muscle tissue development;BP:lipid catabolic process;BP:organic substance metabolic process;BP:organophosphate metabolic process;BP:developmental process;BP:phospholipid metabolic process;BP:cellula…	GO:0006650;GO:0044242;GO:0044255;GO:0046434;GO:1901575;GO:0007519;GO:0016042;GO:0071704;GO:0019637;GO:0032502;GO:0006644;GO:0009987;GO:0006629;GO:0006793;GO:0009888;GO:0009395;GO:0008150;GO:0008152;GO:0046486;GO:0009056;GO:0044248;GO:0044238;GO:0048856;GO:0044237;GO:0006796;GO:0046503;GO:0060537;GO:0046475GO:0005737;GO:0110165;GO:0005829;GO:0005575GO:0030247;GO:0030246;GO:0042578;GO:0003674;GO:00…	K18695	GPCPD1	hsa05231;hsa00564	Choline metabolism in cancer;Glycerophospholipid metabolism	COG0584	S:Function unknown	PF03009.21;PF00686.23	GDPD;CBM_20	Glycerophosphoryl diester phosphodiesterase family;Starch binding domain	cytoplasmic
Q6UUV7	CRTC3	CREB-regulated transcription coactivator 3	64784	CRTC3_HUMAN CREB-regulated transcription coactivator 3 OS=Homo sapiens OX=9606 GN=CRTC3 PE=1 SV=2	0.603	-0.7298	0.0263	down	yes	133.5094	221.397	212.9151611	264.6949463	186.5809784	135.5300293	151.8919067	113.1063461	BP:regulation of primary metabolic process;BP:regulation of metabolic process;BP:protein homotetramerization;BP:negative regulation of response to stimulus;BP:regulation of response to stimulus;BP:regulation of G-protein coupled receptor protein signaling pathway;BP:cellular component organization or biogenesis;BP:macromolecular complex assembly;BP:positive regulation of macromolecule metabolic p…	GO:0080090;GO:0019222;GO:0051289;GO:0048585;GO:0048583;GO:0008277;GO:0071840;GO:0065003;GO:0010604;GO:0009968;GO:0009966;GO:0045833;GO:0048518;GO:0048519;GO:0060255;GO:2001141;GO:0048871;GO:0002274;GO:0002376;GO:0009894;GO:0022607;GO:0009892;GO:0009893;GO:0009891;GO:0045321;GO:0050789;GO:1901575;GO:0106072;GO:0106070;GO:0016043;GO:0016042;GO:0065007;GO:0097009;GO:0006629;GO:0009889;GO:0050794;GO:…	K16334	CRTC3, TORC3	hsa05166	Human T-cell leukemia virus 1 infection	ENOG410XPDQ	K:Transcription	PF12885.11;PF12886.11;PF12884.11	TORC_M;TORC_C;TORC_N	Transducer of regulated CREB activity middle domain;Transducer of regulated CREB activity, C terminus;Transducer of regulated CREB activity, N terminus	cytoplasmic
Q96RL1	UIMC1	BRCA1-A complex subunit RAP80	51720	UIMC1_HUMAN BRCA1-A complex subunit RAP80 OS=Homo sapiens OX=9606 GN=UIMC1 PE=1 SV=2	0.5354	-0.9013	0.03071	down	yes	122.8266	229.3976	174.8700409	246.6329337	266.6897888	105.9981155	156.4976807	105.9839249	BP:regulation of primary metabolic process;BP:regulation of metabolic process;BP:positive regulation of response to stimulus;BP:regulation of response to stimulus;BP:signal transduction;BP:organic cyclic compound metabolic process;BP:cellular response to stimulus;BP:negative regulation of cell cycle;BP:double-strand break repair;BP:negative regulation of biological process;BP:positive regulation …	GO:0080090;GO:0019222;GO:0048584;GO:0048583;GO:0007165;GO:1901360;GO:0051716;GO:0045786;GO:0006302;GO:0048519;GO:0051054;GO:0006282;GO:0051052;GO:0006281;GO:0060255;GO:0010972;GO:2001141;GO:0046483;GO:0033554;GO:0009892;GO:0009893;GO:0009890;GO:0006807;GO:0035556;GO:0050789;GO:0007346;GO:0031570;GO:0016043;GO:0065007;GO:0071840;GO:0009889;GO:0050794;GO:1901987;GO:0006950;GO:0008150;GO:0008152;GO:…	K20775	UIMC1, RAP80	hsa03440	Homologous recombination	ENOG4111MI8	K:Transcription	PF18282.5	RAP80_UIM	RAP80 N-terminal ubiquitin interaction motif	nuclear
Q9NYQ8	FAT2	Protocadherin Fat 2	2196	FAT2_HUMAN Protocadherin Fat 2 OS=Homo sapiens OX=9606 GN=FAT2 PE=1 SV=2	0.29	-1.786	0.0006017	down	yes	78.1167	269.3707	273.7023462	234.8383179	299.5713961	87.37953748	76.75474548	70.215941	BP:ameboidal-type cell migration;BP:cell migration;BP:cell-substrate adhesion;BP:cellular process;BP:cell-cell adhesion;BP:biological_process;BP:cell adhesion;BP:homophilic cell adhesion via plasma membrane adhesion molecules;BP:cell-cell adhesion via plasma-membrane adhesion molecules;BP:epithelial cell migration;BP:cell motilityCC:intracellular organelle;CC:membrane-bounded organelle;CC:organel…	GO:0001667;GO:0016477;GO:0031589;GO:0009987;GO:0098609;GO:0008150;GO:0007155;GO:0007156;GO:0098742;GO:0010631;GO:0048870GO:0043229;GO:0043227;GO:0043226;GO:0030054;GO:1903561;GO:0070062;GO:0016020;GO:0110165;GO:0005794;GO:0070161;GO:0031982;GO:0005912;GO:0005911;GO:0005886;GO:0043230;GO:0043231;GO:0005575;GO:0065010GO:0003674;GO:0005488;GO:0043169;GO:0043167;GO:0005509;GO:0046872	K16506	FAT1_2_3	------	------	ENOG410XPEI	K:Transcription	PF00028.21;PF02210.28;PF00054.27;PF00008.31	Cadherin;Laminin_G_2;Laminin_G_1;EGF	Cadherin domain;Laminin G domain;Laminin G domain;EGF-like domain	plasma membrane
Q86SQ7	SDCCAG8	Serologically defined colon cancer antigen 8	10806	SDCG8_HUMAN Serologically defined colon cancer antigen 8 OS=Homo sapiens OX=9606 GN=SDCCAG8 PE=1 SV=1	0.4479	-1.159	0.008076	down	yes	106.0619	236.8181	248.6798248	216.9298622	244.8445447	123.6061859	137.4132843	57.16619492	BP:regulation of cell proliferation;BP:establishment of cell polarity;BP:regulation of organelle organization;BP:cell projection organization;BP:regulation of biological process;BP:tube formation;BP:neuron migration;BP:regulation of plasma membrane bounded cell projection organization;BP:cellular component organization;BP:biological regulation;BP:cellular component organization or biogenesis;BP:r…	GO:0042127;GO:0030010;GO:0033043;GO:0030030;GO:0050789;GO:0035148;GO:0001764;GO:0120035;GO:0016043;GO:0065007;GO:0071840;GO:1902017;GO:0016477;GO:0031344;GO:1902115;GO:0032502;GO:0031023;GO:0008283;GO:0009987;GO:0050794;GO:0007163;GO:0120032;GO:0008150;GO:0051128;GO:0007017;GO:0048870;GO:0060491;GO:0044087;GO:0007098;GO:0048646;GO:0022402GO:0097730;GO:0097731;GO:0043229;GO:0097733;GO:0005814;GO:0…	K16488	SDCCAG8	------	------	ENOG410XQMR	S:Function unknown	PF15964.9	CCCAP	Centrosomal colon cancer autoantigen protein family	cytoplasmic
Q96R06	SPAG5	Sperm-associated antigen 5	10615	SPAG5_HUMAN Sperm-associated antigen 5 OS=Homo sapiens OX=9606 GN=SPAG5 PE=1 SV=2	0.4229	-1.242	0.03965	down	yes	96.0498	227.108	166.8694153	257.8828655	256.5715883	138.3130798	34.47984314	115.3565743	BP:protein localization;BP:positive regulation of intracellular transport;BP:regulation of transport;BP:regulation of intracellular transport;BP:establishment of organelle localization;BP:cellular component organization or biogenesis;BP:regulation of spindle assembly;BP:protein localization to centrosome;BP:positive regulation of cytoskeleton organization;BP:regulation of cytoskeleton organizatio…	GO:0008104;GO:0032388;GO:0051049;GO:0032386;GO:0051656;GO:0071840;GO:0090169;GO:0071539;GO:0051495;GO:0051493;GO:1905508;GO:0048518;GO:0033036;GO:0051050;GO:0051294;GO:0051293;GO:0010638;GO:0070507;GO:0016043;GO:1905832;GO:0065007;GO:0051653;GO:0051130;GO:0050794;GO:0007051;GO:0008150;GO:0007059;GO:0051234;GO:0045787;GO:0070727;GO:0033043;GO:0051128;GO:0032886;GO:0010564;GO:0051640;GO:0090235;GO:…	K21764	SPAG5	------	------	ENOG410YG9P	S:Function unknown	------	------	------	cytoplasmic
Q53EZ4	CEP55	Centrosomal protein of 55 kDa	55165	CEP55_HUMAN Centrosomal protein of 55 kDa OS=Homo sapiens OX=9606 GN=CEP55 PE=1 SV=3	0.3896	-1.36	0.001737	down	yes	88.8306	227.9993	203.1425781	253.6400831	227.2153818	111.9437714	80.29495616	74.25309009	BP:protein localization;BP:mitotic cell cycle process;BP:membrane organization;BP:cell cycle process;BP:cytoskeleton-dependent cytokinesis;BP:cellular component organization or biogenesis;BP:cellular macromolecule localization;BP:mitotic cytokinesis;BP:cellular component organization;BP:macromolecule localization;BP:developmental process;BP:cytokinetic process;BP:cellular process;BP:cranial skele…	GO:0008104;GO:1903047;GO:0061024;GO:0022402;GO:0061640;GO:0071840;GO:0070727;GO:0000281;GO:0016043;GO:0033036;GO:0032502;GO:0032506;GO:0009987;GO:1904888;GO:0045184;GO:0008150;GO:1902410;GO:0051234;GO:0051179;GO:0051641;GO:0000910;GO:0061952;GO:0048856GO:0098590;GO:0043229;GO:0043228;GO:0043226;GO:0005737;GO:0045171;GO:0005813;GO:0016020;GO:0005815;GO:0110165;GO:0005814;GO:0032154;GO:0043232;GO:0…	K16456	CEP55	------	------	ENOG41120Y2	S:Function unknown	PF12180.12	EABR	TSG101 and ALIX binding domain of CEP55	cytoplasmic
Q8WYA0	IFT81	Intraflagellar transport protein 81 homolog	28981	IFT81_HUMAN Intraflagellar transport protein 81 homolog OS=Homo sapiens OX=9606 GN=IFT81 PE=1 SV=1	0.6561	-0.608	0.02238	down	yes	119.4981	182.1441	165.4511566	180.0583649	200.922821	122.483284	94.03916168	141.9719238	BP:regulation of smoothened signaling pathway;BP:cellular component assembly;BP:establishment of localization;BP:male gamete generation;BP:cell projection organization;BP:cell projection assembly;BP:regulation of signaling;BP:regulation of response to stimulus;BP:intraciliary transport;BP:regulation of biological process;BP:plasma membrane bounded cell projection organization;BP:cytoskeleton-depe…	GO:0008589;GO:0022607;GO:0051234;GO:0048232;GO:0030030;GO:0030031;GO:0023051;GO:0048583;GO:0042073;GO:0050789;GO:0120036;GO:0030705;GO:0010646;GO:0071840;GO:0120031;GO:0022414;GO:0051649;GO:0016043;GO:0065007;GO:0007276;GO:0006810;GO:0035720;GO:0044458;GO:0032502;GO:0031503;GO:0099111;GO:0048609;GO:0060271;GO:0008283;GO:0009987;GO:0050794;GO:0003006;GO:0007283;GO:0010970;GO:0008150;GO:0022412;GO:…	K19677	IFT81	------	------	ENOG410XVNJ	U:Intracellular trafficking, secretion, and vesicular transport	PF18383.5	IFT81_CH	Intraflagellar transport 81 calponin homology domain	cytoplasmic
Q8TCD1	C18orf32	UPF0729 protein C18orf32	497661	CR032_HUMAN UPF0729 protein C18orf32 OS=Homo sapiens OX=9606 GN=C18orf32 PE=1 SV=1	0.6161	-0.6988	0.002584	down	yes	114.5559	185.95	172.1614075	201.3499908	184.3386588	117.1521302	124.2469482	102.2687149	BP:positive regulation of response to stimulus;BP:regulation of response to stimulus;BP:positive regulation of signaling;BP:regulation of signaling;BP:positive regulation of cell communication;BP:regulation of cell communication;BP:regulation of biological process;BP:regulation of signal transduction;BP:positive regulation of signal transduction;BP:biological regulation;BP:positive regulation of …	GO:0048584;GO:0048583;GO:0023056;GO:0023051;GO:0010647;GO:0010646;GO:0050789;GO:0009966;GO:0009967;GO:0065007;GO:0048518;GO:0043122;GO:0043123;GO:0050794;GO:0008150;GO:1902533;GO:1902531;GO:0048522GO:0005783;GO:0043229;GO:0043228;GO:0043227;GO:0005811;GO:0043226;GO:0043231;GO:0043232;GO:0005575;GO:0110165	------	------	------	------	ENOG410Y1I3	S:Function unknown	PF14975.10	DUF4512	Domain of unknown function	ER
Q8IVV7	GID4	Glucose-induced degradation protein 4 homolog	79018	GID4_HUMAN Glucose-induced degradation protein 4 homolog OS=Homo sapiens OX=9606 GN=GID4 PE=1 SV=1	0.4991	-1.003	0.01409	down	yes	97.737	195.8212	222.4524841	189.4028726	175.608139	65.64350128	96.12879944	131.4386739	BP:nitrogen compound metabolic process;BP:modification-dependent macromolecule catabolic process;BP:organic substance catabolic process;BP:proteasome-mediated ubiquitin-dependent protein catabolic process;BP:organic substance metabolic process;BP:proteolysis;BP:primary metabolic process;BP:modification-dependent protein catabolic process;BP:biological_process;BP:protein catabolic process;BP:metab…	GO:0006807;GO:0043632;GO:1901575;GO:0043161;GO:0071704;GO:0006508;GO:0044238;GO:0019941;GO:0008150;GO:0030163;GO:0008152;GO:0009057;GO:0051603;GO:1901564;GO:1901565;GO:0019538;GO:0010498;GO:0043170;GO:0006511;GO:0009056GO:1990234;GO:1902494;GO:0032991;GO:0000151;GO:0005575GO:0003674;GO:0061630;GO:0019787;GO:0016740;GO:0016746;GO:0140096;GO:0003824;GO:0004842;GO:0061659;GO:0016755	K23335	GID4	------	------	COG5073	U:Intracellular trafficking, secretion, and vesicular transport	PF09783.13	Vac_ImportDeg	Vacuolar import and degradation protein	mitochondrial
Q8IWI9	MGA	MAX gene-associated protein	23269	MGAP_HUMAN MAX gene-associated protein OS=Homo sapiens OX=9606 GN=MGA PE=1 SV=4	0.4454	-1.167	0.01562	down	yes	87.3795	196.1601	160.9408875	185.782665	241.7566729	111.7865448	79.16181183	71.19020081	BP:regulation of primary metabolic process;BP:regulation of metabolic process;BP:positive regulation of cellular biosynthetic process;BP:regulation of cellular biosynthetic process;BP:positive regulation of cellular metabolic process;BP:positive regulation of nitrogen compound metabolic process;BP:regulation of cellular metabolic process;BP:regulation of biological process;BP:positive regulation …	GO:0080090;GO:0019222;GO:0031328;GO:0031326;GO:0031325;GO:0051173;GO:0031323;GO:0050789;GO:0009893;GO:0010604;GO:0048869;GO:0001708;GO:0009891;GO:0019219;GO:0010556;GO:0065007;GO:0045893;GO:0048518;GO:0010468;GO:0032502;GO:1902680;GO:0045935;GO:0060255;GO:0009987;GO:0009889;GO:0050794;GO:0008150;GO:0051171;GO:2001141;GO:0051252;GO:0051254;GO:0006355;GO:0010557;GO:0006357;GO:0048522GO:0034708;GO:0…	K23399	MGA	hsa03083	Polycomb repressive complex	ENOG410XSTS	S:Function unknown	PF00907.26;PF16059.9;PF00010.30	T-box;MGA_dom;HLH	T-box;MGA, conserved domain;Helix-loop-helix DNA-binding domain	nuclear
Q9H0G5	NSRP1	Nuclear speckle splicing regulatory protein 1	84081	NSRP1_HUMAN Nuclear speckle splicing regulatory protein 1 OS=Homo sapiens OX=9606 GN=NSRP1 PE=1 SV=1	0.7899	-0.3403	0.0202	down	yes	116.8849	147.9739	154.9900513	147.555603	141.3760681	130.8893738	106.1123276	113.6530838	BP:regulation of RNA metabolic process;BP:regulation of primary metabolic process;BP:regulation of metabolic process;BP:regulation of mRNA processing;BP:regulation of cellular metabolic process;BP:nitrogen compound metabolic process;BP:embryo development;BP:embryo development ending in birth or egg hatching;BP:regulation of mRNA splicing, via spliceosome;BP:macromolecule metabolic process;BP:mult…	GO:0051252;GO:0080090;GO:0019222;GO:0050684;GO:0031323;GO:0006807;GO:0009790;GO:0009792;GO:0048024;GO:0043170;GO:0007275;GO:1901360;GO:0006139;GO:0000381;GO:0071704;GO:0006396;GO:0043484;GO:0050789;GO:0019219;GO:0065007;GO:0031326;GO:0043009;GO:0010468;GO:0032502;GO:0032501;GO:0044238;GO:0060255;GO:0006725;GO:0009987;GO:0009889;GO:0050794;GO:0001701;GO:0008150;GO:0051171;GO:0008152;GO:0046483;GO:…	K13206	CCDC55	------	------	ENOG410Z5A1	S:Function unknown	PF20427.2;PF09745.13	NRP1_C;NSRP1_N	Nuclear speckle splicing regulatory protein 1, RS-like domain;Nuclear speckle splicing regulatory protein 1, N-terminal	nuclear
O75943	RAD17	Cell cycle checkpoint protein RAD17	5884	RAD17_HUMAN Cell cycle checkpoint protein RAD17 OS=Homo sapiens OX=9606 GN=RAD17 PE=1 SV=2	0.8166	-0.2923	0.0132	down	yes	116.7111	142.9254	148.5598907	143.5630951	136.6532421	106.6967163	123.5603954	119.876079	BP:regulation of phosphate metabolic process;BP:regulation of primary metabolic process;BP:regulation of metabolic process;BP:signal transduction;BP:organic cyclic compound metabolic process;BP:cellular response to stimulus;BP:negative regulation of cell cycle;BP:negative regulation of biological process;BP:mitotic DNA replication checkpoint;BP:negative regulation of DNA metabolic process;BP:regu…	GO:0019220;GO:0080090;GO:0019222;GO:0007165;GO:1901360;GO:0051716;GO:0045786;GO:0048519;GO:0033314;GO:0051053;GO:0051052;GO:0006281;GO:0060255;GO:0010972;GO:0046483;GO:0042325;GO:0006275;GO:0033554;GO:0009892;GO:0006807;GO:0035556;GO:0007346;GO:0031573;GO:0031570;GO:0065007;GO:0050794;GO:0008156;GO:0008150;GO:0008152;GO:0010605;GO:1901987;GO:0050896;GO:0006950;GO:0034641;GO:1901991;GO:1901990;GO:…	K06662	HRAD17, RAD24	------	------	COG0470	U:Intracellular trafficking, secretion, and vesicular transport	PF03215.19;PF13238.10	Rad17;AAA_18	Rad17 P-loop domain;AAA domain	nuclear
Q9ULE0	WWC3	Protein WWC3	55841	WWC3_HUMAN Protein WWC3 OS=Homo sapiens OX=9606 GN=WWC3 PE=1 SV=4	0.5264	-0.9258	0.0383	down	yes	89.5346	170.0971	184.0944755	123.497757	202.6991935	112.1604498	80.21947479	76.2239753	------	------	------	------	------	------	ENOG410XSXK	S:Function unknown	PF00397.30	WW	WW domain	extracellular
O60294	LCMT2	tRNA wybutosine-synthesizing protein 4	9836	TYW4_HUMAN tRNA wybutosine-synthesizing protein 4 OS=Homo sapiens OX=9606 GN=LCMT2 PE=1 SV=3	0.4382	-1.19	0.03896	down	yes	78.9561	180.1737	142.637619	160.9942017	236.8892975	112.706543	59.43050003	64.73112488	BP:RNA modification;BP:nucleic acid metabolic process;BP:cellular nitrogen compound metabolic process;BP:nitrogen compound metabolic process;BP:wybutosine biosynthetic process;BP:ncRNA metabolic process;BP:ncRNA processing;BP:organic cyclic compound metabolic process;BP:tRNA methylation;BP:glycosyl compound metabolic process;BP:wybutosine metabolic process;BP:organic substance metabolic process;B…	GO:0009451;GO:0090304;GO:0034641;GO:0006807;GO:0031591;GO:0034660;GO:0034470;GO:1901360;GO:0030488;GO:1901657;GO:0031590;GO:0071704;GO:0006400;GO:0032259;GO:0008033;GO:0006139;GO:0009987;GO:0006725;GO:0043412;GO:0043414;GO:0008152;GO:0001510;GO:0046483;GO:0016070;GO:0044238;GO:1901564;GO:1901566;GO:1901137;GO:1901135;GO:0009058;GO:0044237;GO:0043170;GO:0006399;GO:1901576;GO:0008150;GO:0006396;GO:…	K15451	PPM2, LCMT2, TYW4	------	------	ENOG410YB9K	S:Function unknown	PF04072.18;PF13964.10;PF13415.10;PF07646.19	LCM;Kelch_6;Kelch_3;Kelch_2	Leucine carboxyl methyltransferase;Kelch motif;Galactose oxidase, central domain;Kelch motif	mitochondrial
O94854	MACF1	Microtubule-actin cross-linking factor 1, isoforms 6/7	23499	K0754_HUMAN Microtubule-actin cross-linking factor 1, isoforms 6/7 OS=Homo sapiens OX=9606 GN=MACF1 PE=2 SV=5	0.653	-0.6148	0.00968	down	yes	100.5033	153.9162	148.1182556	170.3505707	143.2799225	87.96290588	98.4132843	115.1336899	------	------	K19827	MACF1	------	------	COG5069;ENOG410XP41	K:Transcription;Z:Cytoskeleton	PF00435.25;PF02187.21;PF00036.36;PF13499.10;PF13405.10;PF13202.10	Spectrin;GAS2;EF-hand_1;EF-hand_7;EF-hand_6;EF-hand_5	Spectrin repeat;Growth-Arrest-Specific Protein 2 Domain;EF hand;EF-hand domain pair;EF-hand domain;EF hand	cytoplasmic
Q13495	MAMLD1	Mastermind-like domain-containing protein 1	10046	MAMD1_HUMAN Mastermind-like domain-containing protein 1 OS=Homo sapiens OX=9606 GN=MAMLD1 PE=1 SV=2	0.4762	-1.07	0.03102	down	yes	80.4784	168.9951	123.729454	207.0207091	176.2351334	104.5669996	68.29627096	68.57183838	------	------	K19512	MAMLD1	------	------	ENOG4111FBA	S:Function unknown	------	------	------	cytoplasmic
Q07864	POLE	DNA polymerase epsilon catalytic subunit A	5426	DPOE1_HUMAN DNA polymerase epsilon catalytic subunit A OS=Homo sapiens OX=9606 GN=POLE PE=1 SV=5	0.5744	-0.7999	0.000175	down	yes	90.9511	158.3541	149.5419922	163.1763946	162.3440388	86.3192215	93.93253011	92.60146866	BP:G1/S transition of mitotic cell cycle;BP:organic cyclic compound biosynthetic process;BP:organic cyclic compound metabolic process;BP:cellular response to stimulus;BP:animal organ development;BP:DNA replication;BP:DNA-dependent DNA replication;BP:base-excision repair, gap-filling;BP:DNA repair;BP:heterocycle metabolic process;BP:leading strand elongation;BP:DNA strand elongation involved in DN…	GO:0000082;GO:1901362;GO:1901360;GO:0051716;GO:0048513;GO:0006260;GO:0006261;GO:0006287;GO:0006281;GO:0046483;GO:0006272;GO:0006271;GO:0033554;GO:0019438;GO:0006297;GO:0048568;GO:0006807;GO:1901576;GO:0045004;GO:0018130;GO:0006950;GO:0008150;GO:0008152;GO:0034654;GO:0044271;GO:0050896;GO:0000731;GO:0044249;GO:0034641;GO:0007049;GO:0006139;GO:0022616;GO:0032502;GO:0009987;GO:0006725;GO:0006974;GO:…	K02324	POLE	hsa03030;hsa03410;hsa03420	DNA replication;Base excision repair;Nucleotide excision repair	COG0417	L:Replication, recombination and repair	PF08490.16;PF03104.23;PF00136.25;PF10108.13;PF13482.10	DUF1744;DNA_pol_B_exo1;DNA_pol_B;DNA_pol_B_exo2;RNase_H_2	Domain of unknown function;DNA polymerase family B, exonuclease domain;DNA polymerase family B;Predicted 3'-5' exonuclease related to the exonuclease domain of PolB;RNase_H superfamily	nuclear
Q13112	CHAF1B	Chromatin assembly factor 1 subunit B	8208	CAF1B_HUMAN Chromatin assembly factor 1 subunit B OS=Homo sapiens OX=9606 GN=CHAF1B PE=1 SV=1	0.3439	-1.54	0.01958	down	yes	56.0528	163.012	115.2375641	187.1757608	186.622686	79.6161499	61.13225937	27.40998459	BP:nucleosome organization;BP:macromolecular complex subunit organization;BP:nucleic acid metabolic process;BP:cellular nitrogen compound metabolic process;BP:nitrogen compound metabolic process;BP:organic cyclic compound metabolic process;BP:nucleobase-containing compound metabolic process;BP:cellular response to stimulus;BP:chromatin organization;BP:cellular component organization;BP:macromolec…	GO:0034728;GO:0043933;GO:0090304;GO:0034641;GO:0006807;GO:1901360;GO:0006139;GO:0051716;GO:0006325;GO:0016043;GO:0065003;GO:0071704;GO:0006260;GO:0071840;GO:0065004;GO:0071824;GO:0022607;GO:0033554;GO:0006281;GO:0009987;GO:0006725;GO:0006974;GO:0006950;GO:0008150;GO:0008152;GO:0046483;GO:0044238;GO:0007049;GO:0006338;GO:0050896;GO:0006335;GO:0044237;GO:0043170;GO:0006259;GO:0006334GO:0043227;GO:0…	K10751	CHAF1B	------	------	ENOG410XPU4	S:Function unknown	PF15512.10;PF00400.36;PF12894.11;PF20426.2	CAF-1_p60_C;WD40;ANAPC4_WD40;NBCH_WD40	Chromatin assembly factor complex 1 subunit p60, C-terminal;WD domain, G-beta repeat;Anaphase-promoting complex subunit 4 WD40 domain;Neurobeachin beta propeller domain	cytoplasmic
Q9P107	GMIP	GEM-interacting protein	51291	GMIP_HUMAN GEM-interacting protein OS=Homo sapiens OX=9606 GN=GMIP PE=1 SV=2	0.7642	-0.388	0.02356	down	yes	84.2533	110.2493	96.61987305	117.2059631	116.9221039	88.2449646	85.18164063	79.33339691	BP:regulation of response to stimulus;BP:regulation of signaling;BP:intracellular signal transduction;BP:regulation of cell communication;BP:regulation of GTPase activity;BP:regulation of biological process;BP:negative regulation of hydrolase activity;BP:regulation of signal transduction;BP:negative regulation of catalytic activity;BP:biological regulation;BP:negative regulation of molecular func…	GO:0048583;GO:0023051;GO:0035556;GO:0010646;GO:0043087;GO:0050789;GO:0051346;GO:0009966;GO:0043086;GO:0065007;GO:0044092;GO:0048519;GO:0065009;GO:0051056;GO:0009987;GO:0050790;GO:0034260;GO:0050794;GO:0008150;GO:1902531;GO:0051336;GO:0007165GO:0016020;GO:0005654;GO:0110165;GO:0005886;GO:0005829;GO:0005575GO:0005488;GO:0003674;GO:0008047;GO:0043169;GO:0098772;GO:0043167;GO:0046872;GO:0030234;GO:00…	K20653	GMIP, ARHGAP46	------	------	ENOG410XPZ9	C:Energy production and conversion	PF00620.31;PF00130.26	RhoGAP;C1_1	RhoGAP domain;Phorbol esters/diacylglycerol binding domain	cytoplasmic
P08779	KRT16	Keratin, type I cytoskeletal 16	3868	K1C16_HUMAN Keratin, type I cytoskeletal 16 OS=Homo sapiens OX=9606 GN=KRT16 PE=1 SV=4	0.6199	-0.6899	0.02808	down	yes	71.8711	115.9387	102.2724228	106.751238	138.792299	83.66989773	69.47219849	62.47122192	BP:establishment of skin barrier;BP:skin epidermis development;BP:cellular component organization or biogenesis;BP:response to external biotic stimulus;BP:cellular developmental process;BP:interspecies interaction between organisms;BP:epithelial cell differentiation;BP:negative regulation of biological process;BP:keratinocyte differentiation;BP:response to other organism;BP:response to biotic sti…	GO:0061436;GO:0098773;GO:0071840;GO:0043207;GO:0048869;GO:0044419;GO:0030855;GO:0048519;GO:0030216;GO:0051707;GO:0009607;GO:0010631;GO:0009605;GO:0048870;GO:0045104;GO:0045103;GO:0002376;GO:0050789;GO:0009653;GO:0016043;GO:0065007;GO:0016477;GO:0009888;GO:0050794;GO:0006952;GO:0006950;GO:0008150;GO:0006954;GO:0006955;GO:0042633;GO:0042303;GO:0050896;GO:2000145;GO:2000146;GO:0097435;GO:0030154;GO:…	K07604	KRT1	hsa05150;hsa04915	Staphylococcus aureus infection;Estrogen signaling pathway	ENOG410Y9IV	K:Transcription	PF00038.25	Filament	Intermediate filament protein	cytoplasmic
Q8IYH5	ZZZ3	ZZ-type zinc finger-containing protein 3	26009	ZZZ3_HUMAN ZZ-type zinc finger-containing protein 3 OS=Homo sapiens OX=9606 GN=ZZZ3 PE=1 SV=1	0.4155	-1.267	0.02897	down	yes	54.8132	131.9341	134.352066	96.59860992	164.851593	74.27536968	57.37018585	32.79401779	BP:regulation of primary metabolic process;BP:regulation of metabolic process;BP:macromolecular complex subunit organization;BP:regulation of cellular biosynthetic process;BP:regulation of cellular metabolic process;BP:regulation of biological process;BP:cellular component organization or biogenesis;BP:regulation of tubulin deacetylation;BP:chromatin organization;BP:regulation of protein metaboli…	GO:0080090;GO:0019222;GO:0043933;GO:0031326;GO:0031323;GO:0050789;GO:0071840;GO:0090043;GO:0006325;GO:0051246;GO:0016043;GO:0019219;GO:0010556;GO:0065007;GO:0031399;GO:0045995;GO:0010468;GO:0071824;GO:0060255;GO:0090311;GO:0009987;GO:0009889;GO:0050794;GO:0008150;GO:0051171;GO:2001141;GO:0051239;GO:0051726;GO:0051252;GO:0050793;GO:0006355;GO:0006357;GO:2000026;GO:0051302GO:0031248;GO:0043229;GO:0…	K24536	ZZZ3	------	------	ENOG410ZINA	B:Chromatin structure and dynamics	PF00249.35	Myb_DNA-binding	Myb-like DNA-binding domain	nuclear
Q9NQ89	C12orf4	Protein C12orf4	57102	FERY3_HUMAN Ferry endosomal RAB5 effector complex subunit 3 OS=Homo sapiens OX=9606 GN=FERRY3 PE=1 SV=1	0.479	-1.062	0.002778	down	yes	59.8698	124.9801	138.9971313	112.4989014	123.4441958	71.82519289	57.08208084	50.70207039	BP:regulation of secretion;BP:regulation of cell activation;BP:regulation of transport;BP:regulation of response to stimulus;BP:regulation of leukocyte mediated immunity;BP:regulation of secretion by cell;BP:regulation of biological process;BP:regulation of localization;BP:regulation of leukocyte degranulation;BP:regulation of mast cell degranulation;BP:positive regulation of immune system proces…	GO:0051046;GO:0050865;GO:0051049;GO:0048583;GO:0002703;GO:1903530;GO:0050789;GO:0032879;GO:0043300;GO:0043304;GO:0002684;GO:0065007;GO:0048518;GO:0002682;GO:1903305;GO:0017157;GO:0050794;GO:0008150;GO:0051239;GO:0060627;GO:0002886;GO:0050776;GO:0002694;GO:0002697;GO:0033003;GO:0033006;GO:0002699GO:0005737;GO:0110165;GO:0005575	------	------	------	------	ENOG410XS4V	S:Function unknown	PF10154.13	DUF2362	Uncharacterised conserved protein	cytoplasmic
P46531	NOTCH1	Neurogenic locus notch homolog protein 1	4851	NOTC1_HUMAN Neurogenic locus notch homolog protein 1 OS=Homo sapiens OX=9606 GN=NOTCH1 PE=1 SV=4	0.3669	-1.447	0.01054	down	yes	46.4193	126.5216	141.5640911	142.2667862	95.73390961	29.35248947	57.54621506	52.35927972	BP:regulation of primary metabolic process;BP:regulation of metabolic process;BP:signal transduction;BP:cell surface receptor signaling pathway;BP:Notch signaling pathway;BP:cellular developmental process;BP:animal organ development;BP:epithelial cell differentiation;BP:animal organ regeneration;BP:regulation of macromolecule metabolic process;BP:regulation of RNA biosynthetic process;BP:atrioven…	GO:0080090;GO:0019222;GO:0007165;GO:0007166;GO:0007219;GO:0048869;GO:0048513;GO:0030855;GO:0031100;GO:0060255;GO:2001141;GO:0003162;GO:0048646;GO:0050789;GO:0060837;GO:0065007;GO:0050793;GO:0009889;GO:0009888;GO:0050794;GO:0012501;GO:0008150;GO:0006355;GO:0010556;GO:0003180;GO:0030154;GO:0009653;GO:0031099;GO:0060561;GO:0032502;GO:1902263;GO:0009987;GO:0051252;GO:0003179;GO:0048738;GO:0031326;GO:…	K02599	NOTCH1	hsa04658;hsa01522;hsa05206;hsa05200;hsa04330;hsa05224;hsa05020;hsa05165;hsa04919	Th1 and Th2 cell differentiation;Endocrine resistance;MicroRNAs in cancer;Pathways in cancer;Notch signaling pathway;Breast cancer;Prion disease;Human papillomavirus infection;Thyroid hormone signaling pathway	COG0666;ENOG410XP6K	S:Function unknown;	PF00008.31;PF12661.11;PF07645.19;PF07974.17;PF12796.11;PF00023.34;PF06816.17;PF00066.21;PF07684.16;PF13637.10;PF13857.10;PF13606.10	EGF;hEGF;EGF_CA;EGF_2;Ank_2;Ank;NOD;Notch;NODP;Ank_4;Ank_5;Ank_3	EGF-like domain;Human growth factor-like EGF;Calcium-binding EGF domain;EGF-like domain;Ankyrin repeats;Ankyrin repeat;NOTCH protein;LNR domain;NOTCH protein;Ankyrin repeats;Ankyrin repeats;Ankyrin repeat	plasma membrane
Q8NEZ4	KMT2C	Histone-lysine N-methyltransferase 2C	58508	KMT2C_HUMAN Histone-lysine N-methyltransferase 2C OS=Homo sapiens OX=9606 GN=KMT2C PE=1 SV=3	1.00E-05	-16.61	0.0001374	down	yes	0	437.7135	382.5891724	487.9940186	442.5574341	0	0	0	BP:regulation of biosynthetic process;BP:regulation of metabolic process;BP:positive regulation of cellular biosynthetic process;BP:regulation of cellular biosynthetic process;BP:positive regulation of cellular metabolic process;BP:positive regulation of nitrogen compound metabolic process;BP:regulation of cellular metabolic process;BP:regulation of primary metabolic process;BP:positive regulatio…	GO:0009889;GO:0019222;GO:0031328;GO:0031326;GO:0031325;GO:0051173;GO:0031323;GO:0080090;GO:0009893;GO:0010604;GO:0006357;GO:0051171;GO:0009891;GO:0050789;GO:0019219;GO:0048518;GO:0065007;GO:0032259;GO:0010468;GO:1902680;GO:0045935;GO:0010556;GO:0060255;GO:0050794;GO:0008150;GO:0008152;GO:2001141;GO:0051602;GO:0009628;GO:0050896;GO:0051252;GO:0051254;GO:0006355;GO:0010557;GO:0045944;GO:0048522;GO:…	K09188	MLL3	hsa00310;hsa01100	Lysine degradation;Metabolic pathways	COG2940	S:Function unknown	PF00628.33;PF00856.32;PF05965.18;PF05964.18;PF13832.10;PF13771.10	PHD;SET;FYRC;FYRN;zf-HC5HC2H_2;zf-HC5HC2H	PHD-finger;SET domain;F/Y rich C-terminus;F/Y-rich N-terminus;PHD-zinc-finger like domain;PHD-like zinc-binding domain	nuclear
Q9Y421	FAM32A	Protein FAM32A	26017	FA32A_HUMAN Protein FAM32A OS=Homo sapiens OX=9606 GN=FAM32A PE=1 SV=2	1.00E-05	-16.61	0.0008335	down	yes	0	429.5357	392.6349182	523.937439	372.0346957	0	0	0	BP:cellular process;BP:apoptotic process;BP:programmed cell death;BP:biological_process;BP:cell cycle;BP:cell deathCC:cellular_component;CC:intracellular non-membrane-bounded organelle;CC:nucleolus;CC:nucleoplasm;CC:intracellular organelle;CC:non-membrane-bounded organelle;CC:organelle;CC:cellular anatomical entity	GO:0009987;GO:0006915;GO:0012501;GO:0008150;GO:0007049;GO:0008219GO:0005575;GO:0043232;GO:0005730;GO:0005654;GO:0043229;GO:0043228;GO:0043226;GO:0110165	K13120	FAM32A	------	------	ENOG41126B2	S:Function unknown	PF08555.14	FAM32A	FAM32A	nuclear
Q2M3G0	ABCB5	ATP-binding cassette sub-family B member 5	340273	ABCB5_HUMAN ATP-binding cassette sub-family B member 5 OS=Homo sapiens OX=9606 GN=ABCB5 PE=1 SV=4	1.00E-05	-16.61	6.20E-05	down	yes	0	409.33	447.1964722	414.0136118	366.7799072	0	0	0	BP:regulation of membrane potential;BP:cell differentiation;BP:cellular developmental process;BP:localization;BP:biological regulation;BP:regulation of biological quality;BP:developmental process;BP:transport;BP:cellular process;BP:biological_process;BP:establishment of localization;BP:transmembrane transport;BP:animal organ development;BP:sensory organ development;BP:anatomical structure develop…	GO:0042391;GO:0030154;GO:0048869;GO:0051179;GO:0065007;GO:0065008;GO:0032502;GO:0006810;GO:0009987;GO:0008150;GO:0051234;GO:0055085;GO:0048513;GO:0007423;GO:0048856;GO:0001654GO:0016020;GO:0110165;GO:0005886;GO:0005575GO:0035639;GO:0003674;GO:0005488;GO:0016887;GO:0005524;GO:0000166;GO:1901363;GO:1901265;GO:0043168;GO:0042626;GO:0015399;GO:0017076;GO:0016787;GO:0005215;GO:0140359;GO:0017111;GO:00…	K05660	ABCB5	hsa02010	ABC transporters	COG1132	S:Function unknown	PF00664.27;PF00005.31;PF02463.23;PF09818.13;PF13191.10;PF06414.16;PF13304.10	ABC_membrane;ABC_tran;SMC_N;ABC_ATPase;AAA_16;Zeta_toxin;AAA_21	ABC transporter transmembrane region;ABC transporter;RecF/RecN/SMC N terminal domain;P-loop domain;AAA ATPase domain;Zeta toxin;AAA domain, putative AbiEii toxin, Type IV TA system	plasma membrane
Q7RTP0	NIPA1	Magnesium transporter NIPA1	123606	NIPA1_HUMAN Magnesium transporter NIPA1 OS=Homo sapiens OX=9606 GN=NIPA1 PE=1 SV=1	1.00E-05	-16.61	0.0001755	down	yes	0	326.9354	375.2845963	306.3539848	299.167572	0	0	0	BP:localization;BP:magnesium ion transport;BP:cellular process;BP:cation transport;BP:ion transport;BP:transport;BP:metal ion transport;BP:establishment of localization;BP:transmembrane transport;BP:biological_processCC:intracellular organelle;CC:membrane-bounded organelle;CC:organelle;CC:vesicle;CC:cytoplasmic vesicle;CC:membrane;CC:cellular anatomical entity;CC:intracellular vesicle;CC:plasma m…	GO:0051179;GO:0015693;GO:0009987;GO:0006812;GO:0006811;GO:0006810;GO:0030001;GO:0051234;GO:0055085;GO:0008150GO:0043229;GO:0043227;GO:0043226;GO:0031982;GO:0031410;GO:0016020;GO:0110165;GO:0097708;GO:0005886;GO:0043231;GO:0005575;GO:0005768;GO:0005769GO:0003674;GO:0015075;GO:0015318;GO:0005215;GO:0046873;GO:0008324;GO:0015095;GO:0022890;GO:0022857	K19364	NIPA1, SLC57A1	------	------	ENOG410XNR8	S:Function unknown	PF05653.18	Mg_trans_NIPA	Magnesium transporter NIPA	plasma membrane
Q6PJ69	TRIM65	E3 ubiquitin-protein ligase TRIM65	201292	TRI65_HUMAN E3 ubiquitin-protein ligase TRIM65 OS=Homo sapiens OX=9606 GN=TRIM65 PE=1 SV=3	1.00E-05	-16.61	0.0008601	down	yes	0	302.8763	246.69841	363.5924072	298.3381958	0	0	0	BP:regulation of phosphate metabolic process;BP:regulation of primary metabolic process;BP:regulation of metabolic process;BP:negative regulation of response to stimulus;BP:regulation of response to stimulus;BP:negative regulation of defense response;BP:cell surface receptor signaling pathway;BP:regulation of defense response;BP:cytokine-mediated signaling pathway;BP:negative regulation of inflam…	GO:0019220;GO:0080090;GO:0019222;GO:0048585;GO:0048583;GO:0031348;GO:0007166;GO:0031347;GO:0019221;GO:0050728;GO:0010604;GO:0043207;GO:0009615;GO:0070647;GO:0050727;GO:0044419;GO:0032446;GO:0032728;GO:0048518;GO:0048519;GO:0060255;GO:0009607;GO:0051707;GO:0042325;GO:0042327;GO:1901564;GO:0009605;GO:0019538;GO:0010506;GO:0002376;GO:0016567;GO:0007165;GO:0009896;GO:0009894;GO:0009893;GO:0009891;GO:…	K12031	TRIM65	------	------	ENOG410XWDC;ENOG4111G04	S:Function unknown;	PF00097.29;PF13445.10;PF00622.32;PF15227.10;PF13923.10;PF13920.10;PF13639.10;PF00643.28	zf-C3HC4;zf-RING_UBOX;SPRY;zf-C3HC4_4;zf-C3HC4_2;zf-C3HC4_3;zf-RING_2;zf-B_box	Zinc finger, C3HC4 type;RING-type zinc-finger;SPRY domain;zinc finger of C3HC4-type, RING;Zinc finger, C3HC4 type;Zinc finger, C3HC4 type;Ring finger domain;B-box zinc finger	cytoplasmic
Q9H4B6	SAV1	Protein salvador homolog 1	60485	SAV1_HUMAN Protein salvador homolog 1 OS=Homo sapiens OX=9606 GN=SAV1 PE=1 SV=2	1.00E-05	-16.61	9.40E-05	down	yes	0	253.0329	251.3617378	226.1495209	281.5873413	0	0	0	BP:negative regulation of epithelial cell proliferation;BP:signal transduction;BP:cellular developmental process;BP:regulation of stem cell population maintenance;BP:positive regulation of biological process;BP:negative regulation of biological process;BP:columnar/cuboidal epithelial cell differentiation;BP:regulation of cell proliferation;BP:keratinocyte differentiation;BP:muscle cell proliferat…	GO:0050680;GO:0007165;GO:0048869;GO:2000036;GO:0048518;GO:0048519;GO:0002065;GO:0042127;GO:0030216;GO:0033002;GO:0060412;GO:0060411;GO:0060575;GO:0050821;GO:0035556;GO:0042981;GO:0050789;GO:0065007;GO:1904037;GO:0048640;GO:0065008;GO:0050793;GO:0055022;GO:0055021;GO:0012501;GO:0008150;GO:0051239;GO:0050794;GO:0031647;GO:0060479;GO:0001942;GO:0048638;GO:0030154;GO:0060044;GO:0060043;GO:0009653;GO:…	K16686	SAV1, Sav	hsa04390;hsa04392	Hippo signaling pathway;Hippo signaling pathway - multiple species	ENOG410ZK10	S:Function unknown	PF00397.30	WW	WW domain	cytoplasmic
Q71F56	MED13L	Mediator of RNA polymerase II transcription subunit 13-like	23389	MD13L_HUMAN Mediator of RNA polymerase II transcription subunit 13-like OS=Homo sapiens OX=9606 GN=MED13L PE=1 SV=1	1.00E-05	-16.61	0.009812	down	yes	0	252.2173	305.7584238	143.2581329	307.6352288	0	0	0	BP:regulation of primary metabolic process;BP:regulation of metabolic process;BP:regulation of cellular biosynthetic process;BP:regulation of cellular metabolic process;BP:regulation of biological process;BP:regulation of nucleobase-containing compound metabolic process;BP:regulation of transcription from RNA polymerase II promoter;BP:biological regulation;BP:regulation of gene expression;BP:regu…	GO:0080090;GO:0019222;GO:0031326;GO:0031323;GO:0050789;GO:0019219;GO:0006357;GO:0065007;GO:0010468;GO:0060255;GO:0009889;GO:0050794;GO:0008150;GO:0051171;GO:2001141;GO:0051252;GO:0006355;GO:0010556GO:0016592;GO:0032991;GO:0005575GO:0003674;GO:0003712;GO:0140110	K15164	MED13	hsa04919	Thyroid hormone signaling pathway	ENOG410XPV2	K:Transcription	PF06333.16;PF18296.5;PF11597.12	Med13_C;MID_MedPIWI;Med13_N	Mediator complex subunit 13 C-terminal domain;MID domain of medPIWI;Mediator complex subunit 13 N-terminal	cytoplasmic
Q8NDZ2	SIMC1	SUMO-interacting motif-containing protein 1	375484	SIMC1_HUMAN SUMO-interacting motif-containing protein 1 OS=Homo sapiens OX=9606 GN=SIMC1 PE=1 SV=3	1.00E-05	-16.61	0.0001086	down	yes	0	197.7554	208.9283012	212.4846344	171.8533014	0	0	0	CC:cytoplasm;CC:PML body;CC:nuclear body;CC:cellular_component;CC:sarcomere;CC:cellular anatomical entityMF:peptidase inhibitor activity;MF:SUMO polymer binding;MF:peptidase regulator activity;MF:ubiquitin-like protein binding;MF:SUMO binding;MF:molecular_function;MF:binding;MF:protein binding;MF:enzyme inhibitor activity;MF:molecular function regulator;MF:enzyme regulator activity	GO:0005737;GO:0016605;GO:0016604;GO:0005575;GO:0030017;GO:0110165GO:0030414;GO:0032184;GO:0061134;GO:0032182;GO:0032183;GO:0003674;GO:0005488;GO:0005515;GO:0004857;GO:0098772;GO:0030234	------	------	------	------	ENOG410XQXC	S:Function unknown	------	------	------	cytoplasmic
A7KAX9	ARHGAP32	Rho GTPase-activating protein 32	9743	RHG32_HUMAN Rho GTPase-activating protein 32 OS=Homo sapiens OX=9606 GN=ARHGAP32 PE=1 SV=1	1.00E-05	-16.61	0.0007546	down	yes	0	160.0209	149.1666597	193.8465288	137.0494995	0	0	0	BP:regulation of response to stimulus;BP:signal transduction;BP:regulation of signaling;BP:intracellular signal transduction;BP:regulation of cell communication;BP:regulation of intracellular signal transduction;BP:regulation of signal transduction;BP:regulation of biological process;BP:biological regulation;BP:regulation of small GTPase mediated signal transduction;BP:cellular process;BP:regulat…	GO:0048583;GO:0007165;GO:0023051;GO:0035556;GO:0010646;GO:1902531;GO:0009966;GO:0050789;GO:0065007;GO:0051056;GO:0009987;GO:0050794;GO:0008150;GO:0007264GO:0042995;GO:0015629;GO:0005794;GO:0099572;GO:0005789;GO:0043229;GO:0043228;GO:0043227;GO:0043226;GO:0010008;GO:0005856;GO:0031090;GO:0016020;GO:0044309;GO:0005737;GO:0005654;GO:0043005;GO:0098588;GO:0110165;GO:0001650;GO:0005938;GO:0012506;GO:0…	K20647	ARHGAP32	------	------	ENOG410Y1FN	S:Function unknown	PF00620.31;PF14604.10;PF00018.32;PF07653.21	RhoGAP;SH3_9;SH3_1;SH3_2	RhoGAP domain;Variant SH3 domain;SH3 domain;Variant SH3 domain	cytoplasmic
Q9UPM9	B9D1	B9 domain-containing protein 1	27077	B9D1_HUMAN B9 domain-containing protein 1 OS=Homo sapiens OX=9606 GN=B9D1 PE=1 SV=1	1.00E-05	-16.61	0.001954	down	yes	0	145.8937	106.9689255	174.8045959	155.9074875	0	0	0	BP:developmental process;BP:cellular component assembly;BP:regulation of cellular localization;BP:cell projection organization;BP:cell projection assembly;BP:cell differentiation;BP:embryo development;BP:embryo development ending in birth or egg hatching;BP:signal transduction;BP:cell surface receptor signaling pathway;BP:plasma membrane bounded cell projection organization;BP:regulation of local…	GO:0032502;GO:0022607;GO:0060341;GO:0030030;GO:0030031;GO:0030154;GO:0009790;GO:0009792;GO:0007165;GO:0007166;GO:0120036;GO:0032879;GO:0009653;GO:0007275;GO:0071840;GO:0120031;GO:0001701;GO:0001944;GO:0016043;GO:0050789;GO:0048513;GO:0065007;GO:0030855;GO:0060563;GO:0043009;GO:0032880;GO:0002065;GO:0048598;GO:0032501;GO:0060271;GO:0008283;GO:0009987;GO:0050794;GO:0008150;GO:0048731;GO:0070925;GO:…	K16744	B9D1	------	------	ENOG410XP62	S:Function unknown	PF07162.15	B9-C2	Ciliary basal body-associated, B9 protein	cytoplasmic
P43251	BTD	Biotinidase	686	BTD_HUMAN Biotinidase OS=Homo sapiens OX=9606 GN=BTD PE=1 SV=2	1.00E-05	-16.61	0.001116	down	yes	0	138.8753	111.8010025	135.7783661	169.0463964	0	0	0	BP:anatomical structure development;BP:carboxylic acid metabolic process;BP:nitrogen compound metabolic process;BP:small molecule metabolic process;BP:organic cyclic compound metabolic process;BP:central nervous system development;BP:organic substance metabolic process;BP:developmental process;BP:water-soluble vitamin metabolic process;BP:vitamin metabolic process;BP:cellular process;BP:biotin me…	GO:0048856;GO:0019752;GO:0006807;GO:0044281;GO:1901360;GO:0007417;GO:0071704;GO:0032502;GO:0006767;GO:0006766;GO:0009987;GO:0006768;GO:0032787;GO:0008150;GO:0008152;GO:0043436;GO:1901564;GO:0046483;GO:0006082;GO:0043603;GO:0044237;GO:0006790;GO:0048731GO:0043227;GO:0043226;GO:0070062;GO:0005615;GO:0005759;GO:0031982;GO:0110165;GO:0031974;GO:1903561;GO:0043230;GO:0043233;GO:0005575;GO:0070013;GO:0…	K01435	BTD	hsa01100;hsa00780;hsa04977	Metabolic pathways;Biotin metabolism;Vitamin digestion and absorption	COG0388	S:Function unknown	PF19018.4;PF00795.26	Vanin_C;CN_hydrolase	Vanin C-terminal domain;Carbon-nitrogen hydrolase	lysosomal
Q2MV58	TCTN1	Tectonic-1	79600	TECT1_HUMAN Tectonic-1 OS=Homo sapiens OX=9606 GN=TCTN1 PE=2 SV=2	1.00E-05	-16.61	0.001214	down	yes	0	133.6745	165.2315596	110.5788116	125.2130339	0	0	0	BP:telencephalon development;BP:regulation of smoothened signaling pathway;BP:cellular component assembly;BP:cellular component morphogenesis;BP:dorsal/ventral neural tube patterning;BP:cell projection organization;BP:cell projection assembly;BP:cell differentiation;BP:regulation of response to stimulus;BP:spinal cord motor neuron differentiation;BP:protein localization to ciliary transition zone…	GO:0021537;GO:0008589;GO:0022607;GO:0032989;GO:0021904;GO:0030030;GO:0030031;GO:0030154;GO:0048583;GO:0021522;GO:1904491;GO:0035148;GO:0009790;GO:0023051;GO:0120036;GO:0010646;GO:0050789;GO:0071840;GO:0120031;GO:0007389;GO:0001701;GO:0030182;GO:0070727;GO:0009966;GO:0048869;GO:0016043;GO:0008104;GO:0021515;GO:0048812;GO:0065007;GO:0009653;GO:0001841;GO:0043009;GO:0033036;GO:0120039;GO:0032502;GO:…	K19382	TCTN1_3	------	------	ENOG411028N	O:Posttranslational modification, protein turnover, chaperones	PF07773.15	TCTN_DUF1619	Tectonic domain DUF1619	plasma membrane
O43422	THAP12	52 kDa repressor of the inhibitor of the protein kinase	5612	P52K_HUMAN 52 kDa repressor of the inhibitor of the protein kinase OS=Homo sapiens OX=9606 GN=THAP12 PE=1 SV=2	1.00E-05	-16.61	0.009257	down	yes	0	130.5864	179.0940704	83.01264191	129.6525459	0	0	0	BP:phosphorylation;BP:signal transduction;BP:regulation of biological process;BP:biological regulation;BP:negative regulation of biological process;BP:regulation of cell proliferation;BP:negative regulation of cell proliferation;BP:cellular process;BP:regulation of cellular process;BP:biological_process;BP:metabolic process;BP:cellular metabolic process;BP:phosphate-containing compound metabolic …	GO:0016310;GO:0007165;GO:0050789;GO:0065007;GO:0048519;GO:0042127;GO:0008285;GO:0009987;GO:0050794;GO:0008150;GO:0008152;GO:0044237;GO:0006796;GO:0006793;GO:0048523GO:0043229;GO:0043227;GO:0043226;GO:0005634;GO:0110165;GO:0043231;GO:0005575GO:1901363;GO:0003674;GO:0003676;GO:0003677;GO:0043167;GO:0043169;GO:0016740;GO:0046872;GO:0016301;GO:0003824;GO:0016772;GO:0005515;GO:0046983;GO:0097159;GO:00…	------	------	------	------	ENOG4110ZMY	S:Function unknown	PF05485.16;PF05699.18;PF14291.10	THAP;Dimer_Tnp_hAT;DUF4371	THAP domain;hAT family C-terminal dimerisation region;Domain of unknown function	nuclear
Q8IV20	LACC1	Purine nucleoside phosphorylase LACC1	144811	LACC1_HUMAN Purine nucleoside phosphorylase LACC1 OS=Homo sapiens OX=9606 GN=LACC1 PE=1 SV=1	1.00E-05	-16.61	0.003585	down	yes	0	128.2417	94.22917175	124.1630831	166.3327637	0	0	0	BP:regulation of phosphate metabolic process;BP:regulation of primary metabolic process;BP:regulation of metabolic process;BP:positive regulation of response to stimulus;BP:regulation of response to stimulus;BP:positive regulation of defense response;BP:positive regulation of production of molecular mediator of immune response;BP:regulation of production of molecular mediator of immune response;B…	GO:0019220;GO:0080090;GO:0019222;GO:0048584;GO:0048583;GO:0031349;GO:0002702;GO:0002700;GO:0031347;GO:0010604;GO:0043207;GO:0070431;GO:0044419;GO:0048518;GO:0002682;GO:0019725;GO:0060255;GO:0051707;GO:0009607;GO:0009605;GO:0070423;GO:0048878;GO:0002376;GO:0007165;GO:0009893;GO:0009891;GO:0002831;GO:0002833;GO:0010628;GO:0050789;GO:0002764;GO:0002684;GO:0065007;GO:0045087;GO:0009889;GO:0050794;GO:…	K05810	LACC1, yfiH	hsa01100;hsa00270;hsa01232;hsa00230	Metabolic pathways;Cysteine and methionine metabolism;Nucleotide metabolism;Purine metabolism	COG1496	S:Function unknown	PF02578.19	Cu-oxidase_4	Multi-copper polyphenol oxidoreductase laccase	cytoplasmic
Q8N1A6	C4orf33	UPF0462 protein C4orf33	132321	CD033_HUMAN UPF0462 protein C4orf33 OS=Homo sapiens OX=9606 GN=C4orf33 PE=1 SV=2	1.00E-05	-16.61	0.001632	down	yes	0	125.2102	147.2917906	135.4959432	92.84282684	0	0	0	------	------	------	------	------	------	ENOG4111M8H	S:Function unknown	------	------	------	cytoplasmic
O15360	FANCA	Fanconi anemia group A protein	2175	FANCA_HUMAN Fanconi anemia group A protein OS=Homo sapiens OX=9606 GN=FANCA PE=1 SV=2	1.00E-05	-16.61	0.004564	down	yes	0	108.8354	73.97569275	139.1941379	113.3362903	0	0	0	BP:regulation of reproductive process;BP:regulation of response to stimulus;BP:female gonad development;BP:male gonad development;BP:organic cyclic compound metabolic process;BP:macromolecular complex assembly;BP:cellular response to stimulus;BP:regulation of signal transduction;BP:regulation of inflammatory response;BP:meiotic nuclear division;BP:animal organ development;BP:regulation of immune …	GO:2000241;GO:0048583;GO:0008585;GO:0008584;GO:1901360;GO:0065003;GO:0051716;GO:0009966;GO:0050727;GO:0140013;GO:0048513;GO:0002682;GO:0042127;GO:0006281;GO:0003006;GO:1903706;GO:0046483;GO:0033554;GO:0022607;GO:0006807;GO:0008406;GO:1905936;GO:0016043;GO:0065007;GO:0071840;GO:0050793;GO:0050794;GO:0006950;GO:0008150;GO:0051239;GO:0031347;GO:0050896;GO:0036297;GO:0002694;GO:0008152;GO:0032101;GO:…	K10888	FANCA	hsa03460	Fanconi anemia pathway	ENOG411030W	S:Function unknown	PF15865.9;PF03511.18	Fanconi_A_N;Fanconi_A	Fanconi anaemia group A protein N terminus;Fanconi anaemia group A protein	nuclear
Q9NYV6	RRN3	RNA polymerase I-specific transcription initiation factor RRN3	54700	RRN3_HUMAN RNA polymerase I-specific transcription initiation factor RRN3 OS=Homo sapiens OX=9606 GN=RRN3 PE=1 SV=1	1.00E-05	-16.61	0.04781	down	yes	0	94.8332	70.98406219	52.30309677	161.2123718	0	0	0	BP:negative regulation of apoptotic signaling pathway;BP:nucleus organization;BP:regulation of primary metabolic process;BP:regulation of metabolic process;BP:regulation of apoptotic signaling pathway;BP:negative regulation of response to stimulus;BP:regulation of response to stimulus;BP:signal transduction;BP:nucleolus organization;BP:organic cyclic compound biosynthetic process;BP:cellular comp…	GO:2001234;GO:0006997;GO:0080090;GO:0019222;GO:2001233;GO:0048585;GO:0048583;GO:0007165;GO:0007000;GO:1901362;GO:0071840;GO:0006361;GO:0010604;GO:0009968;GO:0009966;GO:0043066;GO:0048518;GO:1901796;GO:0060255;GO:2001141;GO:0046483;GO:0048872;GO:0044249;GO:0019438;GO:1902254;GO:1902253;GO:0009893;GO:0009891;GO:0006807;GO:0035556;GO:0042981;GO:0072332;GO:1901576;GO:0042254;GO:0016043;GO:0065007;GO:…	K15216	RRN3, TIFIA	------	------	ENOG410XRJJ	K:Transcription	PF05327.15	RRN3	RNA polymerase I specific transcription initiation factor RRN3	mitochondrial
Q8NDN9	RCBTB1	RCC1 and BTB domain-containing protein 1	55213	RCBT1_HUMAN RCC1 and BTB domain-containing protein 1 OS=Homo sapiens OX=9606 GN=RCBTB1 PE=1 SV=1	1.00E-05	-16.61	0.01578	down	yes	0	94.1576	47.75258255	112.2954561	122.4246259	0	0	0	CC:cytoplasm;CC:cellular_component;CC:cellular anatomical entity	GO:0005737;GO:0005575;GO:0110165	K11494	RCBTB	------	------	COG5184	T:Signal transduction mechanisms	PF00415.22;PF13540.10;PF00651.35;PF07707.19	RCC1;RCC1_2;BTB;BACK	Regulator of chromosome condensation;Regulator of chromosome condensation;BTB/POZ domain;BTB And C-terminal Kelch	cytoplasmic
Q15910	EZH2	Histone-lysine N-methyltransferase EZH2	2146	EZH2_HUMAN Histone-lysine N-methyltransferase EZH2 OS=Homo sapiens OX=9606 GN=EZH2 PE=1 SV=2	1.00E-05	-16.61	0.03026	down	yes	0	89.2086	36.94605637	102.7256652	127.9541223	0	0	0	BP:protein localization;BP:regulation of stem cell differentiation;BP:negative regulation of stem cell differentiation;BP:regulation of metabolic process;BP:negative regulation of response to stimulus;BP:positive regulation of response to stimulus;BP:G1/S transition of mitotic cell cycle;BP:skeletal muscle satellite cell maintenance involved in skeletal muscle regeneration;BP:muscle system proces…	GO:0008104;GO:2000736;GO:2000737;GO:0019222;GO:0048585;GO:0048584;GO:0000082;GO:0014834;GO:0003012;GO:0014887;GO:0019220;GO:1901360;GO:0080090;GO:0006306;GO:0006305;GO:0006304;GO:2000134;GO:0010604;GO:0009968;GO:0070727;GO:0009966;GO:0009967;GO:0071840;GO:0040029;GO:0048511;GO:0030856;GO:0044093;GO:0030855;GO:0048518;GO:0048519;GO:0021695;GO:0030857;GO:0003300;GO:0042127;GO:0010718;GO:0010605;GO:…	K11430	EZH2	hsa00310;hsa01100;hsa05206;hsa03083	Lysine degradation;Metabolic pathways;MicroRNAs in cancer;Polycomb repressive complex	COG2940	S:Function unknown	PF21358.1;PF18118.5;PF00856.32;PF11616.12;PF18264.5	Ezh2_MCSS;PRC2_HTH_1;SET;EZH2_WD-Binding;preSET_CXC	Ezh2, MCSS domain;Polycomb repressive complex 2 tri-helical domain;SET domain;WD repeat binding protein EZH2;CXC domain	nuclear
Q96C10	DHX58	ATP-dependent RNA helicase DHX58	79132	DHX58_HUMAN ATP-dependent RNA helicase DHX58 OS=Homo sapiens OX=9606 GN=DHX58 PE=1 SV=1	1.00E-05	-16.61	0.03029	down	yes	0	89.2029	36.92455292	102.7281317	127.9559029	0	0	0	BP:positive regulation of MDA-5 signaling pathway;BP:regulation of defense response to virus;BP:regulation of metabolic process;BP:negative regulation of defense response to virus;BP:positive regulation of response to stimulus;BP:regulation of response to stimulus;BP:positive regulation of defense response;BP:negative regulation of defense response;BP:regulation of defense response;BP:negative re…	GO:1900245;GO:0050688;GO:0019222;GO:0050687;GO:0048584;GO:0048583;GO:0031349;GO:0031348;GO:0031347;GO:0010605;GO:0010604;GO:0043207;GO:0009966;GO:0009967;GO:0009617;GO:0044419;GO:0048518;GO:0065007;GO:0048585;GO:0060255;GO:0051707;GO:0009607;GO:0009605;GO:0002376;GO:0045824;GO:0007165;GO:0009892;GO:0009893;GO:0009890;GO:0009891;GO:0002831;GO:0002833;GO:0002832;GO:0010629;GO:0010628;GO:0050789;GO:…	K12649	DHX58, LGP2	hsa04622	RIG-I-like receptor signaling pathway	COG1111	K:Transcription	PF11648.12;PF18119.5;PF00271.35;PF04851.19;PF00270.33;PF18766.5	RIG-I_C-RD;RIG-I_C;Helicase_C;ResIII;DEAD;SWI2_SNF2	C-terminal domain of RIG-I;RIG-I receptor C-terminal domain;Helicase conserved C-terminal domain;Type III restriction enzyme, res subunit;DEAD/DEAH box helicase;SWI2/SNF2 ATPase	cytoplasmic
Q92738	USP6NL	USP6 N-terminal-like protein	9712	US6NL_HUMAN USP6 N-terminal-like protein OS=Homo sapiens OX=9606 GN=USP6NL PE=1 SV=3	1.00E-05	-16.61	9.75E-05	down	yes	0	88.6588	78.94920349	88.44773638	98.57933396	0	0	0	BP:regulation of organelle organization;BP:regulation of Golgi organization;BP:virion assembly;BP:regulation of cellular component organization;BP:plasma membrane to endosome transport;BP:regulation of GTPase activity;BP:regulation of biological process;BP:positive regulation of catalytic activity;BP:positive regulation of GTPase activity;BP:positive regulation of hydrolase activity;BP:cellular c…	GO:0033043;GO:1903358;GO:0019068;GO:0051128;GO:0048227;GO:0043087;GO:0050789;GO:0043085;GO:0043547;GO:0051345;GO:0016043;GO:0065007;GO:0071840;GO:0044093;GO:0065009;GO:0051336;GO:0006810;GO:0050790;GO:0050794;GO:0035526;GO:0008150;GO:0051234;GO:0051179;GO:0006996;GO:0007030;GO:0016192;GO:0016032;GO:0009987GO:0031410;GO:0016020;GO:0043226;GO:0110165;GO:0031982;GO:0032588;GO:0097708;GO:0005886;GO:0…	K20133	USP6NL	------	------	COG5210	S:Function unknown	PF00566.22	RabGAP-TBC	Rab-GTPase-TBC domain	cytoplasmic
A8K855	EFCAB7	EF-hand calcium-binding domain-containing protein 7	84455	EFCB7_HUMAN EF-hand calcium-binding domain-containing protein 7 OS=Homo sapiens OX=9606 GN=EFCAB7 PE=1 SV=1	1.00E-05	-16.61	0.03039	down	yes	0	86.0561	83.80943738	41.83209229	132.5268249	0	0	0	BP:positive regulation of intracellular transport;BP:positive regulation of protein localization to membrane;BP:regulation of cellular localization;BP:regulation of protein localization to membrane;BP:regulation of cellular biosynthetic process;BP:positive regulation of cellular metabolic process;BP:positive regulation of nitrogen compound metabolic process;BP:regulation of cellular metabolic pro…	GO:0032388;GO:1905477;GO:0060341;GO:1905475;GO:0031326;GO:0031325;GO:0051173;GO:0031323;GO:0042307;GO:1904375;GO:0031328;GO:0051222;GO:0051223;GO:0050789;GO:1903829;GO:0032880;GO:0009893;GO:0033157;GO:0006355;GO:0051171;GO:0046824;GO:0019219;GO:0010556;GO:0065007;GO:0051049;GO:0048518;GO:0046822;GO:1902680;GO:0070201;GO:0045935;GO:0060255;GO:0009889;GO:1904377;GO:0050794;GO:0090316;GO:0032386;GO:…	K23852	EFCAB7	hsa04340	Hedgehog signaling pathway	COG5126	S:Function unknown	PF13499.10;PF00036.36;PF13405.10	EF-hand_7;EF-hand_1;EF-hand_6	EF-hand domain pair;EF hand;EF-hand domain	cytoplasmic
Q9P031	CCDC59	Thyroid transcription factor 1-associated protein 26	29080	TAP26_HUMAN Thyroid transcription factor 1-associated protein 26 OS=Homo sapiens OX=9606 GN=CCDC59 PE=1 SV=2	1.00E-05	-16.61	6.33E-07	down	yes	0	82.4253	84.43365479	83.31877003	79.52361958	0	0	0	CC:cellular_component;CC:nucleoplasm;CC:cellular anatomical entityMF:organic cyclic compound binding;MF:molecular_function;MF:RNA binding;MF:nucleic acid binding;MF:heterocyclic compound binding;MF:binding	GO:0005575;GO:0005654;GO:0110165GO:0097159;GO:0003674;GO:0003723;GO:0003676;GO:1901363;GO:0005488	------	------	------	------	ENOG4111ZBH	K:Transcription	PF08524.15	rRNA_processing	rRNA processing	cytoplasmic
Q9GZY4	COA1	Cytochrome c oxidase assembly factor 1 homolog	55744	COA1_HUMAN Cytochrome c oxidase assembly factor 1 homolog OS=Homo sapiens OX=9606 GN=COA1 PE=1 SV=1	1.00E-05	-16.61	0.002077	down	yes	0	82.3812	59.83002853	88.92787933	98.38554792	0	0	0	BP:mitochondrial respiratory chain complex IV assembly;BP:cellular component assembly;BP:macromolecular complex subunit organization;BP:cytochrome complex assembly;BP:cellular component organization;BP:cellular component organization or biogenesis;BP:mitochondrial respiratory chain complex I assembly;BP:NADH dehydrogenase complex assembly;BP:macromolecular complex assembly;BP:mitochondrial respir…	GO:0033617;GO:0022607;GO:0043933;GO:0017004;GO:0016043;GO:0071840;GO:0032981;GO:0010257;GO:0065003;GO:0033108;GO:0009987;GO:0008150;GO:0008535GO:0043229;GO:0043227;GO:0043226;GO:0031090;GO:0016020;GO:0005739;GO:0110165;GO:0031966;GO:0043231;GO:0005829;GO:0019866;GO:0005575;GO:0005743	K18173	COA1	hsa04714	Thermogenesis	ENOG410XVWT	U:Intracellular trafficking, secretion, and vesicular transport	PF08695.14	Coa1	Cytochrome oxidase complex assembly protein 1	Golgi apparatus
Q9HBD1	RC3H2	Roquin-2	54542	RC3H2_HUMAN Roquin-2 OS=Homo sapiens OX=9606 GN=RC3H2 PE=1 SV=2	1.00E-05	-16.61	0.04097	down	yes	0	66.9043	22.24281693	84.53300302	93.93719557	0	0	0	BP:negative regulation of T-helper 17 cell differentiation;BP:negative regulation of alpha-beta T cell differentiation;BP:regulation of alpha-beta T cell differentiation;BP:negative regulation of alpha-beta T cell activation;BP:negative regulation of response to stimulus;BP:regulation of alpha-beta T cell activation;BP:regulation of response to stimulus;BP:alpha-beta T cell differentiation;BP:alp…	GO:2000320;GO:0046639;GO:0046637;GO:0046636;GO:0048585;GO:0046634;GO:0048583;GO:0046632;GO:0046631;GO:0048534;GO:0007162;GO:0007165;GO:0035264;GO:0034655;GO:1901360;GO:1901361;GO:0010605;GO:0048589;GO:0009966;GO:0048869;GO:0070647;GO:0032446;GO:0048513;GO:0010721;GO:0048518;GO:0002682;GO:0031324;GO:0048584;GO:0030217;GO:0060255;GO:0061013;GO:0002822;GO:0002823;GO:0002820;GO:0046649;GO:0061470;GO:…	K15690	RC3H	------	------	ENOG410YWQD	S:Function unknown	PF21206.1;PF18386.5;PF14634.10;PF00642.28	Roquin_1_2-like_ROQ;ROQ_II;zf-RING_5;zf-CCCH	Roquin 1/2-like, ROQ domain;Roquin II domain;zinc-RING finger domain;Zinc finger C-x8-C-x5-C-x3-H type	cytoplasmic
Q96RK4	BBS4	Bardet-Biedl syndrome 4 protein	585	BBS4_HUMAN Bardet-Biedl syndrome 4 protein OS=Homo sapiens OX=9606 GN=BBS4 PE=1 SV=2	1.00E-05	-16.61	0.0001707	down	yes	0	64.2058	55.32643509	71.47713552	65.81371715	0	0	0	BP:tube formation;BP:protein localization;BP:establishment of protein localization;BP:cytokine-mediated signaling pathway;BP:regulation of metabolic process;BP:anatomical structure homeostasis;BP:negative regulation of response to stimulus;BP:regulation of response to stimulus;BP:dendrite development;BP:behavior;BP:regulation of actin polymerization or depolymerization;BP:regulation of cell proje…	GO:0035148;GO:0008104;GO:0045184;GO:0019221;GO:0019222;GO:0060249;GO:0048585;GO:0048583;GO:0016358;GO:0007610;GO:0008064;GO:0060491;GO:0032105;GO:0060324;GO:0007166;GO:0051651;GO:0031344;GO:0071840;GO:0031346;GO:0032231;GO:0010605;GO:0070727;GO:0048869;GO:0051493;GO:0051492;GO:1905508;GO:0048518;GO:0048519;GO:0033036;GO:0042127;GO:0007608;GO:0060255;GO:0048468;GO:0007606;GO:0007601;GO:0007600;GO:…	K16531	BBS4	------	------	COG0457	S:Function unknown	PF07719.21;PF00515.32;PF13181.10;PF14559.10;PF13414.10;PF13431.10;PF13428.10;PF13432.10;PF13424.10;PF12895.11;PF13371.10;PF13429.10;PF12569.12	TPR_2;TPR_1;TPR_8;TPR_19;TPR_11;TPR_17;TPR_14;TPR_16;TPR_12;ANAPC3;TPR_9;TPR_15;NatA_aux_su	Tetratricopeptide repeat;Tetratricopeptide repeat;Tetratricopeptide repeat;Tetratricopeptide repeat;TPR repeat;Tetratricopeptide repeat;Tetratricopeptide repeat;Tetratricopeptide repeat;Tetratricopeptide repeat;Anaphase-promoting complex, cyclosome, subunit 3;Tetratricopeptide repeat;Tetratricopeptide repeat;N-terminal acetyltransferase A, auxiliary subunit	cytoplasmic
Q96EB6	SIRT1	NAD-dependent protein deacetylase sirtuin-1	23411	SIR1_HUMAN NAD-dependent protein deacetylase sirtuin-1 OS=Homo sapiens OX=9606 GN=SIRT1 PE=1 SV=2	1.00E-05	-16.61	0.006583	down	yes	0	58.9205	59.06141663	78.5317274	39.16843934	0	0	0	BP:regulation of primary metabolic process;BP:regulation of metabolic process;BP:cellular response to stimulus;BP:negative regulation of macromolecule metabolic process;BP:negative regulation of biological process;BP:regulation of macromolecule metabolic process;BP:regulation of RNA biosynthetic process;BP:response to inorganic substance;BP:response to organic substance;BP:cellular response to ex…	GO:0080090;GO:0019222;GO:0051716;GO:0010605;GO:0048519;GO:0060255;GO:2001141;GO:0010035;GO:0010033;GO:0031668;GO:0031669;GO:0009605;GO:0031667;GO:0033554;GO:0009892;GO:0009890;GO:0000302;GO:0050789;GO:0062197;GO:0065007;GO:0048646;GO:0009889;GO:0050794;GO:0006950;GO:0008150;GO:0009267;GO:0042149;GO:0042542;GO:0050896;GO:0006355;GO:0010556;GO:0010558;GO:0070887;GO:0007154;GO:0032502;GO:0071496;GO:…	K11411	SIRT1, SIR2L1	hsa00760;hsa04152;hsa01100;hsa05206;hsa04922;hsa04218;hsa05031;hsa04068;hsa04211;hsa04936;hsa04310;hsa04213	Nicotinate and nicotinamide metabolism;AMPK signaling pathway;Metabolic pathways;MicroRNAs in cancer;Glucagon signaling pathway;Cellular senescence;Amphetamine addiction;FoxO signaling pathway;Longevity regulating pathway;Alcoholic liver disease;Wnt signaling pathway;Longevity regulating pathway - multiple species	COG0846	K:Transcription	PF02146.21	SIR2	Sir2 family	cytoplasmic
